# Supplementary material for: N′-(3,4-Dimeth­oxy­benzyl­idene)-3,5-dihy­droxy­benzohydrazide methanol monosolvate
Source: Acta Crystallogr Sect E Struct Rep Online. 2011 Jul 30;67(Pt 8):o2189. doi: 10.1107/S1600536811029850 (PMC3213620; doi:10.1107/S1600536811029850)
Supplement: Supplementary file 2 [file e-67-o2189-Isup2.hkl]

# 
# h,k,l, Fc-squared, Fo-squared, sigma(Fo-squared) and status flag 
# 
data_I
_shelx_title ' 1 in P2(1)/c' 
_shelx_refln_list_code          4 
_shelx_F_calc_maximum      369.33 
_exptl_crystal_F_000       736.00 
_reflns_d_resolution_high  0.8409 
 
loop_ 
 _symmetry_equiv_pos_as_xyz 
 'x, y, z' 
 '-x, y+1/2, -z+1/2' 
 '-x, -y, -z' 
 'x, -y-1/2, z-1/2' 
 
_cell_length_a    12.4670 
_cell_length_b    12.2007 
_cell_length_c    11.1495 
_cell_angle_alpha  90.000 
_cell_angle_beta   91.191 
_cell_angle_gamma  90.000 
 
_shelx_F_squared_multiplier     1.000 
 
loop_ 
 _refln_index_h 
 _refln_index_k 
 _refln_index_l 
 _refln_F_squared_calc 
 _refln_F_squared_meas 
 _refln_F_squared_sigma 
 _refln_observed_status 
   2   0   0      155.26      203.89      9.36 o 
   3   0   0      183.76      141.34      9.86 o 
   4   0   0     9435.86     8218.03    132.22 o 
   6   0   0        7.69        5.62      6.37 o 
   7   0   0      665.31      558.14     17.72 o 
   8   0   0       10.63       11.35      5.18 o 
   9   0   0        5.68       10.59      5.70 o 
  10   0   0      502.42      460.88     19.36 o 
  11   0   0       11.80        7.27      6.31 o 
  12   0   0      153.66      209.13     26.59 o 
  13   0   0       23.91       13.23     11.99 o 
  14   0   0       20.81       32.21     16.73 o 
   1   1   0      396.59      378.68      6.15 o 
   2   1   0     1515.40     1537.71     17.60 o 
   3   1   0     2372.85     2257.40     25.40 o 
   4   1   0      204.80      194.86      7.15 o 
   5   1   0     2110.22     1899.03     26.19 o 
   6   1   0      366.62      324.58     10.66 o 
   7   1   0        8.64        2.63      3.41 o 
   8   1   0      549.12      543.83     21.88 o 
   9   1   0        4.09        3.33      4.28 o 
  10   1   0      483.14      547.80     15.08 o 
  11   1   0      121.28      119.20      9.07 o 
  12   1   0       41.31       36.32      7.80 o 
  13   1   0       11.12        0.00      8.30 o 
  14   1   0       11.25       19.30     12.05 o 
   1   2   0       57.60       77.63      3.05 o 
   2   2   0     1039.79      943.67     10.15 o 
   3   2   0     4546.86     4205.19     32.42 o 
   4   2   0      534.95      426.75      9.30 o 
   5   2   0      975.97      868.91     16.67 o 
   6   2   0      249.16      247.73      9.76 o 
   7   2   0      542.29      497.28     14.63 o 
   8   2   0        9.91       17.47      5.30 o 
   9   2   0       32.51       42.54      7.16 o 
  10   2   0        2.97        3.65      7.22 o 
  11   2   0      119.40      169.47     12.46 o 
  12   2   0       12.55       13.43      6.36 o 
  13   2   0      149.91      171.36     14.24 o 
  14   2   0       26.05       18.29     11.15 o 
   1   3   0      490.17      481.91      8.28 o 
   2   3   0     1960.15     1802.62     16.63 o 
   3   3   0       55.06       58.22      3.34 o 
   4   3   0      435.23      473.33      8.70 o 
   5   3   0        0.00        2.17      2.51 o 
   6   3   0      761.29      719.83     16.44 o 
   7   3   0        0.32        0.00      2.97 o 
   8   3   0      136.19      177.41     13.98 o 
   9   3   0      112.52      107.90     14.88 o 
  10   3   0      417.26      425.35     21.56 o 
  11   3   0       16.82       12.79      6.03 o 
  12   3   0      303.49      339.27     21.39 o 
  13   3   0       26.01       15.45      7.46 o 
  14   3   0       14.52       28.58     11.45 o 
   0   4   0       52.91       55.57      4.42 o 
   1   4   0        1.67        4.18      1.71 o 
   2   4   0     1115.10     1230.35     13.49 o 
   3   4   0     1015.36     1029.97     12.81 o 
   4   4   0       25.05       29.28      3.17 o 
   5   4   0      437.95      504.42     13.02 o 
   6   4   0        2.70        2.29      3.01 o 
   7   4   0        9.26       10.56      6.60 o 
   8   4   0      190.76      241.98     12.01 o 
   9   4   0       21.62       16.17      5.70 o 
  10   4   0       12.59        2.02      8.59 o 
  11   4   0        3.93        1.23      5.31 o 
  12   4   0      163.58      165.81     13.68 o 
  13   4   0       19.77       30.15      9.76 o 
  14   4   0        8.65       31.84     16.36 o 
   1   5   0      645.09      711.24      9.95 o 
   2   5   0      320.08      282.97      8.10 o 
   3   5   0     2177.49     2265.23     22.19 o 
   4   5   0       66.94       56.82      4.06 o 
   5   5   0        0.30        4.62      2.79 o 
   6   5   0       94.58       97.76      6.68 o 
   7   5   0        0.49        0.00      3.77 o 
   8   5   0      109.46      134.28      9.80 o 
   9   5   0       45.69       58.31      8.24 o 
  10   5   0       18.56       19.15     14.42 o 
  11   5   0        3.14        6.64      7.27 o 
  12   5   0      199.56      233.82     20.32 o 
  13   5   0      105.29      137.91     33.40 o 
   0   6   0      116.99      129.02      6.32 o 
   1   6   0        0.25        0.17      2.04 o 
   2   6   0      950.88     1148.54     25.12 o 
   3   6   0      269.44      307.58     10.33 o 
   4   6   0      265.52      253.31      7.38 o 
   5   6   0      183.90      186.14      6.93 o 
   6   6   0      812.28      785.35     14.15 o 
   7   6   0       22.92       20.16      8.81 o 
   8   6   0       75.23       65.48      9.08 o 
   9   6   0       19.23       12.29      6.84 o 
  10   6   0        4.72        7.65     23.91 o 
  11   6   0      124.69      151.54     16.62 o 
  12   6   0       89.22      110.77     15.82 o 
  13   6   0       47.68       55.01     13.25 o 
   1   7   0      446.67      534.98      9.76 o 
   2   7   0       74.16       95.98      6.31 o 
   3   7   0     1381.21     1475.09     22.56 o 
   4   7   0       22.70       18.38      4.33 o 
   5   7   0      191.59      176.24      9.14 o 
   6   7   0      170.51      177.12      9.43 o 
   7   7   0        7.80        2.49      4.46 o 
   8   7   0       12.60       10.53      9.38 o 
   9   7   0       22.56       22.86      7.92 o 
  10   7   0       56.50       84.19     13.13 o 
  11   7   0      103.32      109.88     15.43 o 
  12   7   0       36.54       39.39     11.10 o 
   0   8   0     1550.45     1646.56     35.12 o 
   1   8   0      147.33      148.78     10.27 o 
   2   8   0      164.64      162.19      8.11 o 
   3   8   0        0.01        0.00      3.48 o 
   4   8   0       37.37       41.63      5.81 o 
   5   8   0        0.85        0.00      4.05 o 
   6   8   0      164.56      168.87      9.95 o 
   7   8   0        6.57        4.37      4.69 o 
   8   8   0       69.24       76.67     19.81 o 
   9   8   0       84.22       85.32     11.10 o 
  10   8   0       13.93       16.64      9.08 o 
  11   8   0       61.90       62.40     13.23 o 
  12   8   0        8.75        5.86      9.89 o 
   1   9   0       74.75       74.91      6.95 o 
   2   9   0      110.74      118.77      9.78 o 
   3   9   0       12.62       13.44      4.51 o 
   4   9   0      229.43      177.18      9.65 o 
   5   9   0       44.20       36.23      6.47 o 
   6   9   0       64.81       37.64      6.56 o 
   7   9   0       15.45       13.82      5.01 o 
   8   9   0        0.44       10.20      6.66 o 
   9   9   0       49.94       39.48      9.23 o 
  10   9   0        6.62        0.00      7.40 o 
  11   9   0        0.21       12.30      9.23 o 
   0  10   0        2.74       13.77      7.28 o 
   1  10   0        3.58        1.38      4.63 o 
   2  10   0       39.92       46.04      7.91 o 
   3  10   0       81.34       80.05      9.49 o 
   4  10   0       73.73       56.51      8.48 o 
   5  10   0      177.27      187.16     13.68 o 
   6  10   0        0.01        3.00      4.97 o 
   7  10   0       12.47        5.04      6.56 o 
   8  10   0        0.89        0.00      6.43 o 
   9  10   0       13.98        2.42      7.87 o 
  10  10   0        3.97       13.51     10.80 o 
   1  11   0       60.65       63.38      7.42 o 
   2  11   0      194.32      190.29     11.08 o 
   3  11   0       36.56       20.29      7.01 o 
   4  11   0      628.76      641.64     21.38 o 
   5  11   0      262.88      265.01     16.41 o 
   6  11   0      374.79      358.40     17.64 o 
   7  11   0       19.73       23.28     10.61 o 
   8  11   0        0.29        0.00      9.18 o 
   9  11   0        0.10       11.92      8.64 o 
   0  12   0        0.43        0.00      8.49 o 
   1  12   0        1.31        0.00      7.23 o 
   2  12   0      336.42      356.53     21.89 o 
   3  12   0        5.95        0.00     13.17 o 
   4  12   0      154.98      146.58     17.60 o 
   5  12   0       39.80       37.83     10.57 o 
   6  12   0       44.22       44.07     15.61 o 
   7  12   0        0.00        0.00     10.36 o 
   8  12   0        0.07        0.00     11.86 o 
   1  13   0       30.45       29.97     10.16 o 
   2  13   0        3.70        5.79      7.73 o 
   3  13   0      183.42      220.55     32.53 o 
   4  13   0       69.02       91.85     25.53 o 
   5  13   0       50.26       62.55     19.10 o 
   6  13   0        0.10        5.24     13.23 o 
   0  14   0       20.40       23.72     13.86 o 
   1  14   0       15.09       10.79      8.43 o 
   2  14   0        2.97        0.00     12.80 o 
   3  14   0       50.83       55.45     13.01 o 
 -14   1   1       33.85       42.65     12.51 o 
 -13   1   1       15.79        0.00     11.67 o 
 -12   1   1       55.00       83.06     24.66 o 
 -11   1   1      330.97      427.62     16.93 o 
 -10   1   1        8.50        0.00      3.32 o 
  -9   1   1      107.06      110.67      7.63 o 
  -8   1   1      364.36      345.96     10.51 o 
  -7   1   1       52.42       44.73      5.62 o 
  -6   1   1      581.14      484.54     12.91 o 
  -5   1   1      890.74      869.09     16.13 o 
  -4   1   1       85.67      121.93      5.26 o 
  -3   1   1      967.75     1310.70     16.36 o 
  -2   1   1     1503.41     1669.56     29.37 o 
  -1   1   1     5819.53     5206.42     47.54 o 
   0   1   1     1362.79     1184.65     20.16 o 
   1   1   1       88.57       81.30      3.26 o 
   2   1   1     1305.84     1372.15     20.28 o 
   3   1   1     2356.48     1982.47     29.08 o 
   4   1   1      125.53      151.65      8.99 o 
   5   1   1      623.86      537.73     15.90 o 
   6   1   1      500.81      347.82     20.18 o 
   7   1   1      931.99      895.88     25.02 o 
   8   1   1     1355.97     1586.44     28.54 o 
   9   1   1       83.47      102.38     15.63 o 
  10   1   1        0.17        9.28      5.22 o 
  11   1   1        1.99        0.86      4.96 o 
  12   1   1       22.68       25.10      6.34 o 
  13   1   1       16.76       32.85      7.83 o 
  14   1   1        9.88        3.43      9.45 o 
 -14   2   1      150.66      182.23     22.22 o 
 -13   2   1        0.74        0.00      9.18 o 
 -12   2   1       21.68       10.21      8.68 o 
 -11   2   1        0.74        5.49      5.21 o 
 -10   2   1       54.01       54.49      7.89 o 
  -9   2   1       86.30       94.45      9.05 o 
  -8   2   1      119.52      118.39      8.93 o 
  -7   2   1       14.03       16.47      6.94 o 
  -6   2   1       12.93       16.10      3.88 o 
  -5   2   1        1.96        2.88      2.47 o 
  -4   2   1      787.15      654.08     11.68 o 
  -3   2   1      155.07      140.31      5.30 o 
  -2   2   1    19915.05    19381.15    124.12 o 
  -1   2   1     3063.22     2782.98     23.13 o 
   0   2   1      135.73      143.62      4.54 o 
   1   2   1      317.68      280.23      5.52 o 
   2   2   1     1456.16     1351.76     13.15 o 
   3   2   1      514.89      485.66      9.95 o 
   4   2   1     1029.29     1103.52     17.71 o 
   5   2   1      335.83      402.87     11.14 o 
   6   2   1      184.37      174.98     10.32 o 
   7   2   1       61.75       48.81      6.14 o 
   8   2   1       19.72       14.29      4.92 o 
   9   2   1      370.07      330.94     29.18 o 
  10   2   1        3.32        0.03      6.32 o 
  11   2   1      170.61      199.13     13.43 o 
  12   2   1        2.06        0.00      5.46 o 
  13   2   1        0.41        3.21      6.10 o 
  14   2   1        0.74        0.00      5.62 o 
 -14   3   1       75.97       95.87     16.02 o 
 -13   3   1       46.68       81.99     14.64 o 
 -12   3   1        5.84        0.59      5.69 o 
 -11   3   1        0.58        0.90      5.32 o 
 -10   3   1        0.33        1.80      4.97 o 
  -9   3   1       47.83       52.84      7.63 o 
  -8   3   1        3.71        0.00      3.74 o 
  -7   3   1       11.75       10.01      3.95 o 
  -6   3   1     1920.41     1766.57     30.28 o 
  -5   3   1       17.69       26.10      3.78 o 
  -4   3   1      354.51      311.32      8.40 o 
  -3   3   1      159.68      207.50      5.45 o 
  -2   3   1     2849.41     2653.71     22.48 o 
  -1   3   1    12292.02    12146.65     80.23 o 
   0   3   1      623.28      605.21      8.95 o 
   1   3   1        0.88        3.41      2.09 o 
   2   3   1        4.44        9.50      2.74 o 
   3   3   1     2941.77     2685.13     23.66 o 
   4   3   1     1723.07     1644.13     18.00 o 
   5   3   1      263.89      229.96      8.70 o 
   6   3   1      327.64      294.21     10.72 o 
   7   3   1        3.74        1.52      3.46 o 
   8   3   1      284.70      250.08     12.02 o 
   9   3   1       45.23       39.38      7.72 o 
  10   3   1        2.35        1.43      4.58 o 
  11   3   1      240.97      266.87     14.99 o 
  12   3   1        6.35       13.39     10.26 o 
  13   3   1      153.11      191.94     14.99 o 
  14   3   1       11.47       12.94      9.35 o 
 -14   4   1       25.60       28.97     18.85 o 
 -13   4   1       73.08       77.49     23.54 o 
 -12   4   1       21.07       13.60      6.68 o 
 -11   4   1      173.48      221.04     32.53 o 
 -10   4   1       93.30      108.37     10.41 o 
  -9   4   1      162.81      186.14     11.89 o 
  -8   4   1      246.96      245.42     12.16 o 
  -7   4   1      528.07      465.95     13.17 o 
  -6   4   1      159.20      162.74     11.15 o 
  -5   4   1      101.42      121.25      5.50 o 
  -4   4   1     1749.51     1715.25     18.88 o 
  -3   4   1      123.20      138.82      5.25 o 
  -2   4   1      146.98      137.42      6.39 o 
  -1   4   1      384.18      315.87      6.32 o 
   0   4   1      171.80      182.91      5.42 o 
   1   4   1      402.47      382.96      8.13 o 
   2   4   1      138.80      142.45      5.61 o 
   3   4   1     1414.95     1298.71     16.91 o 
   4   4   1      188.92      171.45      5.72 o 
   5   4   1     1387.00     1527.02     18.80 o 
   6   4   1      445.97      453.54     15.29 o 
   7   4   1      132.13      122.75      8.67 o 
   8   4   1      141.53      150.34     10.14 o 
   9   4   1      159.17      149.14     10.98 o 
  10   4   1      440.80      427.71     17.02 o 
  11   4   1      209.37      218.03     19.05 o 
  12   4   1       73.94       54.85     11.13 o 
  13   4   1        5.87        1.55      7.59 o 
  14   4   1       80.31       92.33     15.05 o 
 -13   5   1        2.77        0.00     15.17 o 
 -12   5   1        0.95        0.00     15.36 o 
 -11   5   1        0.07       14.37      6.51 o 
 -10   5   1        0.09        1.89      5.24 o 
  -9   5   1       84.15       90.77      9.46 o 
  -8   5   1       87.92       97.65      8.19 o 
  -7   5   1       45.37       58.07      6.43 o 
  -6   5   1       87.02       99.62      6.91 o 
  -5   5   1     1448.68     1438.03     23.75 o 
  -4   5   1     1980.87     2048.29     22.05 o 
  -3   5   1      111.40       98.10      4.68 o 
  -2   5   1      596.59      590.26      9.70 o 
  -1   5   1      369.60      408.14      7.71 o 
   0   5   1      163.97      183.72      4.92 o 
   1   5   1     2685.38     2983.28     30.21 o 
   2   5   1     3008.40     2977.21     30.98 o 
   3   5   1      314.79      304.78     12.72 o 
   4   5   1      847.74      838.51     14.42 o 
   5   5   1       69.09       72.49      4.76 o 
   6   5   1      463.95      493.46     20.09 o 
   7   5   1        6.65        6.73      4.38 o 
   8   5   1        4.38        9.88      5.19 o 
   9   5   1        5.42        5.25      6.05 o 
  10   5   1       83.39       93.77     20.91 o 
  11   5   1       96.22      113.07     14.87 o 
  12   5   1      109.38       94.92     14.25 o 
  13   5   1       21.24       20.11     12.17 o 
 -13   6   1        0.15        0.00      7.93 o 
 -12   6   1        8.96       17.05      9.09 o 
 -11   6   1       36.83       34.40     18.48 o 
 -10   6   1       20.01       26.55      8.91 o 
  -9   6   1      229.91      261.30     22.27 o 
  -8   6   1       44.56       41.98      6.51 o 
  -7   6   1       36.22       31.05      5.43 o 
  -6   6   1      141.04      131.74      7.64 o 
  -5   6   1      313.24      326.62      8.83 o 
  -4   6   1      159.06      161.26      8.61 o 
  -3   6   1       45.03       41.06      3.74 o 
  -2   6   1       13.58       21.77      4.90 o 
  -1   6   1       31.34       23.26      3.52 o 
   0   6   1       79.30       66.91      4.50 o 
   1   6   1      745.65      784.10     13.88 o 
   2   6   1      743.85      821.85     14.70 o 
   3   6   1     1295.81     1407.76     21.80 o 
   4   6   1      342.17      404.08      8.19 o 
   5   6   1      549.16      577.37     14.02 o 
   6   6   1      420.98      464.24     16.56 o 
   7   6   1      275.30      277.09     16.44 o 
   8   6   1       11.25       15.56      8.49 o 
   9   6   1       53.67       45.35      9.60 o 
  10   6   1       71.05       77.98     12.05 o 
  11   6   1       44.93       49.86     11.45 o 
  12   6   1       14.78       15.68      9.45 o 
  13   6   1        6.27        7.76      9.21 o 
 -12   7   1        0.33        0.00     13.92 o 
 -11   7   1      102.95       94.37     14.30 o 
 -10   7   1       22.87       21.71      9.33 o 
  -9   7   1        0.12        0.00      5.10 o 
  -8   7   1      148.26      143.07     12.39 o 
  -7   7   1       75.28       79.24     11.64 o 
  -6   7   1        1.76        2.31      4.00 o 
  -5   7   1       38.10       39.29      5.41 o 
  -4   7   1       96.71       98.72      5.63 o 
  -3   7   1        0.95        5.05      2.74 o 
  -2   7   1      311.14      315.10      8.07 o 
  -1   7   1      243.35      247.65      9.67 o 
   0   7   1       77.33       78.00      4.10 o 
   1   7   1        7.46        8.78      3.25 o 
   2   7   1     1013.04     1016.95     17.50 o 
   3   7   1       14.08       16.69      4.38 o 
   4   7   1       25.97       21.40      5.73 o 
   5   7   1      210.69      233.56     10.22 o 
   6   7   1        2.01        6.83      4.32 o 
   7   7   1        2.47        0.00      5.37 o 
   8   7   1      137.39      140.08     14.54 o 
   9   7   1       14.47        6.92     11.05 o 
  10   7   1        1.79        0.00      7.04 o 
  11   7   1       86.17       65.56     15.17 o 
  12   7   1      148.24      139.84     17.57 o 
 -12   8   1        8.74        9.51      8.58 o 
 -11   8   1       21.88       20.23     15.92 o 
 -10   8   1        0.90        0.00      5.88 o 
  -9   8   1        5.56        7.92      6.76 o 
  -8   8   1       15.60        1.92      8.08 o 
  -7   8   1       67.50       85.72     10.23 o 
  -6   8   1        2.89        0.00      4.24 o 
  -5   8   1       17.03       11.45      4.64 o 
  -4   8   1       31.95       43.37      5.88 o 
  -3   8   1       71.09       72.02      6.89 o 
  -2   8   1       35.13       34.39      4.92 o 
  -1   8   1        2.14        6.03      3.97 o 
   0   8   1       26.11       31.47      4.01 o 
   1   8   1       21.41       30.42      7.71 o 
   2   8   1      111.92      123.54      7.42 o 
   3   8   1       74.36       81.24      6.80 o 
   4   8   1      532.11      510.64     13.92 o 
   5   8   1       80.64       89.37      7.79 o 
   6   8   1        1.53        1.18      6.97 o 
   7   8   1        7.07        5.16      4.78 o 
   8   8   1       89.36      129.92     44.01 o 
   9   8   1      108.26       91.50     13.39 o 
  10   8   1       74.31       92.02     14.48 o 
  11   8   1       54.14       26.78     10.58 o 
  12   8   1        2.45        2.27      9.40 o 
 -11   9   1        0.21        0.00     10.30 o 
 -10   9   1       30.15       27.86      9.32 o 
  -9   9   1        1.14        0.00      7.91 o 
  -8   9   1      451.64      445.75     19.31 o 
  -7   9   1      164.37      164.71     13.09 o 
  -6   9   1       96.68      102.61      8.83 o 
  -5   9   1      115.64      125.71      8.96 o 
  -4   9   1      442.99      400.38     19.84 o 
  -3   9   1        0.89        8.53      5.35 o 
  -2   9   1      141.04      120.60      9.99 o 
  -1   9   1       20.65       32.66      7.46 o 
   0   9   1       72.09       75.04      7.05 o 
   1   9   1      378.07      397.42     14.78 o 
   2   9   1       59.28       61.47      6.39 o 
   3   9   1      210.86      198.94      9.79 o 
   4   9   1      608.67      604.09     15.82 o 
   5   9   1      240.62      246.62     11.74 o 
   6   9   1        6.69        8.70      4.90 o 
   7   9   1      173.43      182.63     14.60 o 
   8   9   1        4.45        0.83      4.78 o 
   9   9   1        0.43        8.37      7.43 o 
  10   9   1        6.92       10.85     12.55 o 
  11   9   1        5.60        0.00      7.91 o 
 -10  10   1        0.24        6.84      8.22 o 
  -9  10   1        5.06        7.78      7.78 o 
  -8  10   1       23.24       35.39      8.85 o 
  -7  10   1      595.68      619.61     33.18 o 
  -6  10   1       16.56        4.45      7.94 o 
  -5  10   1       37.78       29.53     12.08 o 
  -4  10   1      146.23      135.03     11.42 o 
  -3  10   1      217.25      217.30     22.17 o 
  -2  10   1      460.49      445.10     17.05 o 
  -1  10   1      870.89      867.33     23.47 o 
   0  10   1      587.39      567.43     26.45 o 
   1  10   1       34.85       26.00      5.80 o 
   2  10   1       40.00       62.28      8.36 o 
   3  10   1       27.94       24.20     11.86 o 
   4  10   1      958.64      911.34     20.19 o 
   5  10   1       35.69       44.98      6.61 o 
   6  10   1       51.70       46.36     12.07 o 
   7  10   1       21.44       16.95      5.80 o 
   8  10   1      108.51      123.16     12.79 o 
   9  10   1        8.09        0.09      7.72 o 
  10  10   1        3.63        1.69      8.04 o 
  -9  11   1       66.96       68.79     16.73 o 
  -8  11   1       20.48       13.39     23.35 o 
  -7  11   1       14.68       12.49     10.09 o 
  -6  11   1      250.25      300.50     35.83 o 
  -5  11   1       32.27       19.34     20.16 o 
  -4  11   1       16.34       12.06      6.47 o 
  -3  11   1       15.52       14.27      6.44 o 
  -2  11   1      113.74      127.88     11.46 o 
  -1  11   1       51.66       52.70      8.91 o 
   0  11   1       13.95        3.14      7.00 o 
   1  11   1       64.96       58.59      9.44 o 
   2  11   1       34.80       31.49      7.09 o 
   3  11   1      518.86      511.21     23.26 o 
   4  11   1      106.76       89.96     13.92 o 
   5  11   1       66.21       59.78     10.89 o 
   6  11   1      118.25      106.57     13.53 o 
   7  11   1        1.07        0.00      5.56 o 
   8  11   1       10.77        9.44      8.72 o 
   9  11   1        0.61        0.00      9.43 o 
  -8  12   1        1.31        0.00     17.60 o 
  -7  12   1        4.24        1.64     10.45 o 
  -6  12   1       15.75       18.63     10.96 o 
  -5  12   1       62.91       59.33     12.51 o 
  -4  12   1      182.03      179.58     15.58 o 
  -3  12   1       28.01       33.82      8.17 o 
  -2  12   1        2.80        0.00      5.61 o 
  -1  12   1       62.81       65.75     10.34 o 
   0  12   1        0.95        0.00      5.24 o 
   1  12   1      390.54      381.00     17.70 o 
   2  12   1      111.97      121.46     12.03 o 
   3  12   1       13.76       12.30     12.17 o 
   4  12   1       51.81       47.50     10.98 o 
   5  12   1       59.96       59.22     11.74 o 
   6  12   1       95.84       92.53     14.18 o 
   7  12   1       30.58        9.11     12.74 o 
   8  12   1       19.85       23.35     15.73 o 
  -6  13   1       50.44       37.58     18.73 o 
  -5  13   1        2.64        0.00      9.74 o 
  -4  13   1       42.73       30.71     15.11 o 
  -3  13   1       10.54       15.08      8.91 o 
  -2  13   1        0.90        8.73      8.18 o 
  -1  13   1        7.05       13.59      8.85 o 
   0  13   1        0.09        0.00      7.37 o 
   1  13   1        0.22        3.74      7.64 o 
   2  13   1       21.92       22.96      9.46 o 
   3  13   1       58.02       66.93     12.93 o 
   4  13   1        0.65        9.30      8.01 o 
   5  13   1        7.45        2.46      7.49 o 
   6  13   1        5.16        7.12     13.36 o 
  -3  14   1        0.87       15.23     14.61 o 
  -2  14   1       35.25       37.83     11.36 o 
  -1  14   1       29.93       19.59      9.44 o 
   0  14   1        1.65        1.79      8.10 o 
   1  14   1        0.04        0.00      8.25 o 
   2  14   1        1.41        2.37      8.68 o 
   3  14   1       36.93       36.36     20.85 o 
 -14   0   2       23.51       46.20     17.60 o 
 -13   0   2        2.37        7.99     12.99 o 
 -12   0   2        0.49        2.62     11.74 o 
 -11   0   2       67.49       29.72     13.61 o 
 -10   0   2       13.58       10.74     11.36 o 
  -9   0   2      151.37      175.41     12.15 o 
  -8   0   2      396.93      454.55     16.45 o 
  -7   0   2     1482.92     1379.73     27.96 o 
  -6   0   2     1064.86     1144.95     23.26 o 
  -5   0   2     1193.95     1005.59     19.80 o 
  -4   0   2     6902.12     7284.63     77.48 o 
  -3   0   2   136406.53   122110.09   1388.03 o 
  -2   0   2     3106.94     2901.94     54.94 o 
  -1   0   2     1679.50     1301.66     14.96 o 
   0   0   2     2169.83     2203.83     41.08 o 
   1   0   2     6194.56     6293.00     98.26 o 
   2   0   2       62.67       58.93      7.49 o 
   3   0   2     4348.79     4300.79     76.41 o 
   4   0   2     2459.76     2174.99     48.44 o 
   5   0   2       23.83       18.98      6.87 o 
   6   0   2       18.55       29.59      8.37 o 
   7   0   2     6533.25     6181.13    117.61 o 
   8   0   2      237.16      235.73     20.35 o 
   9   0   2      233.85      255.21     22.60 o 
  10   0   2       49.74       87.77     16.98 o 
  11   0   2       11.57       17.56      8.05 o 
  12   0   2        4.42        2.74     11.74 o 
  13   0   2       13.43       23.43      9.61 o 
  14   0   2        2.42        0.00      6.81 o 
 -14   1   2       57.12       52.23     13.05 o 
 -13   1   2       57.92       66.05     23.72 o 
 -12   1   2        1.85        7.26      8.21 o 
 -11   1   2       61.99       68.72     13.23 o 
 -10   1   2        4.07        8.58      5.75 o 
  -9   1   2       11.90       10.79      4.95 o 
  -8   1   2       94.26       93.37      6.21 o 
  -7   1   2        4.20        1.44      2.59 o 
  -6   1   2      148.95      150.71      5.96 o 
  -5   1   2      514.91      468.38     14.31 o 
  -4   1   2      236.85      226.81      5.24 o 
  -3   1   2    16133.22    15215.85    113.31 o 
  -2   1   2      124.34      105.60      4.47 o 
  -1   1   2     5983.78     5764.54     58.59 o 
   0   1   2      511.36      545.89      9.10 o 
   1   1   2     1283.36     1316.73     20.01 o 
   2   1   2     3960.98     3769.02     46.23 o 
   3   1   2      338.70      367.52     11.31 o 
   4   1   2      215.14      235.90     10.19 o 
   5   1   2     1182.30     1186.25     25.11 o 
   6   1   2        5.64       13.38      6.55 o 
   7   1   2      381.49      420.14     16.87 o 
   8   1   2       22.32       12.94      5.01 o 
   9   1   2       33.88       38.17      6.72 o 
  10   1   2       11.30       16.92      5.75 o 
  11   1   2       30.75       27.22      8.03 o 
  12   1   2        0.63        0.00      5.92 o 
  13   1   2        0.21        5.98      4.94 o 
  14   1   2        0.12       11.00     11.59 o 
 -14   2   2       14.45       19.38     13.48 o 
 -13   2   2        6.37       10.16      8.56 o 
 -12   2   2        2.08        6.27      8.24 o 
 -11   2   2        5.53        5.91      7.41 o 
 -10   2   2       57.75       64.46      8.66 o 
  -9   2   2       71.14       87.36      8.53 o 
  -8   2   2       33.43       46.39      8.84 o 
  -7   2   2       22.22       12.77      4.29 o 
  -6   2   2      782.70      677.63     14.29 o 
  -5   2   2      358.39      325.92     14.22 o 
  -4   2   2      581.75      447.71     10.01 o 
  -3   2   2    11292.06    10829.90     89.87 o 
  -2   2   2     3169.23     2754.51     26.60 o 
  -1   2   2      540.77      414.93      6.39 o 
   0   2   2     3531.83     3534.49     29.77 o 
   1   2   2       16.37       29.14      3.76 o 
   2   2   2     3348.64     3064.77     27.95 o 
   3   2   2       90.04      103.05      7.99 o 
   4   2   2     1747.50     1531.46     22.37 o 
   5   2   2       17.36       39.17      7.79 o 
   6   2   2        0.00        3.72      3.18 o 
   7   2   2        9.94       26.70      5.17 o 
   8   2   2      238.49      248.51     11.67 o 
   9   2   2       81.46       96.31      9.75 o 
  10   2   2      419.04      382.93     15.71 o 
  11   2   2        9.53       11.93      5.66 o 
  12   2   2       36.93       61.53      9.81 o 
  13   2   2       39.82       51.38      9.26 o 
  14   2   2        9.22       12.03      7.90 o 
 -14   3   2        6.40       11.41     10.01 o 
 -13   3   2       91.09       79.28     13.65 o 
 -12   3   2       86.05       78.45     13.81 o 
 -11   3   2       53.98       72.85      9.46 o 
 -10   3   2        0.00        0.00      5.33 o 
  -9   3   2       38.11       35.78      6.92 o 
  -8   3   2       50.45       59.86      7.44 o 
  -7   3   2       25.21       26.81      5.05 o 
  -6   3   2        4.35        5.36      3.17 o 
  -5   3   2      149.58      197.04      7.85 o 
  -4   3   2      626.73      587.59     11.98 o 
  -3   3   2     1284.09     1156.10     15.53 o 
  -2   3   2     3651.07     3528.91     28.59 o 
  -1   3   2     3999.54     4039.21     31.38 o 
   0   3   2      387.37      351.19      6.77 o 
   1   3   2     3065.89     3036.30     27.94 o 
   2   3   2      787.31      732.45     10.61 o 
   3   3   2     2002.02     1945.59     21.53 o 
   4   3   2      566.06      612.43     12.95 o 
   5   3   2      270.38      297.97     10.78 o 
   6   3   2       99.59       86.60     17.29 o 
   7   3   2     1091.54     1077.25     22.26 o 
   8   3   2       24.55       29.04      5.86 o 
   9   3   2      221.15      230.23     13.71 o 
  10   3   2      327.36      343.14     15.55 o 
  11   3   2       19.79       31.78     13.17 o 
  12   3   2      173.28      199.79     14.68 o 
  13   3   2       35.26       20.86      9.19 o 
  14   3   2       19.66       16.02      9.54 o 
 -14   4   2        0.09        5.56      9.93 o 
 -13   4   2        1.08        0.00     12.86 o 
 -12   4   2        2.80        5.52      8.78 o 
 -11   4   2       67.81      112.22     13.35 o 
 -10   4   2        6.41       12.32      5.84 o 
  -9   4   2        2.17        0.00      5.49 o 
  -8   4   2       54.58       52.03      6.75 o 
  -7   4   2        0.96        1.89      3.73 o 
  -6   4   2        0.25        2.27      3.68 o 
  -5   4   2      323.62      329.64     10.03 o 
  -4   4   2        0.34        0.00      2.78 o 
  -3   4   2        0.06        0.83      1.99 o 
  -2   4   2      203.62      156.88      5.12 o 
  -1   4   2       28.62       23.93      3.10 o 
   0   4   2     2832.45     3000.84     24.55 o 
   1   4   2       36.63       53.05      3.75 o 
   2   4   2      811.39      903.41     15.32 o 
   3   4   2      129.59      124.72      5.08 o 
   4   4   2      119.11      186.47      6.67 o 
   5   4   2      647.34      595.36     13.92 o 
   6   4   2      342.40      334.20     15.91 o 
   7   4   2      108.79      134.10      9.06 o 
   8   4   2       30.63       23.46      6.33 o 
   9   4   2      442.17      409.13     17.42 o 
  10   4   2       15.00        3.88      4.98 o 
  11   4   2       99.12       95.76     13.19 o 
  12   4   2       15.46       13.08      9.86 o 
  13   4   2       34.02       21.44     15.54 o 
  14   4   2       27.76       27.80     10.92 o 
 -13   5   2        0.02        0.00     14.36 o 
 -12   5   2        0.00        0.00      6.10 o 
 -11   5   2        5.99       10.11      6.66 o 
 -10   5   2        0.16        1.42      5.39 o 
  -9   5   2       13.70       10.00      6.40 o 
  -8   5   2        1.37        1.40      9.01 o 
  -7   5   2       33.58       24.93      5.48 o 
  -6   5   2      685.01      685.10     15.59 o 
  -5   5   2       12.18        8.15      3.51 o 
  -4   5   2      287.64      273.56      7.46 o 
  -3   5   2       27.32       25.25      3.22 o 
  -2   5   2      792.02      736.20     11.35 o 
  -1   5   2      510.63      565.95      9.56 o 
   0   5   2      149.20      197.72      5.02 o 
   1   5   2      313.98      348.11      8.50 o 
   2   5   2        1.92        2.60      2.62 o 
   3   5   2     1540.50     1648.52     22.13 o 
   4   5   2       40.25       42.63      3.75 o 
   5   5   2      209.94      250.57      8.08 o 
   6   5   2      594.33      609.04     15.36 o 
   7   5   2      226.99      228.79     11.22 o 
   8   5   2        5.10        8.12     11.36 o 
   9   5   2      706.85      699.60     27.15 o 
  10   5   2      194.25      210.22     20.54 o 
  11   5   2       31.46       25.23     10.49 o 
  12   5   2        4.24        3.02      9.61 o 
  13   5   2       22.36       17.26     10.00 o 
 -13   6   2        0.83       35.58     18.23 o 
 -12   6   2        0.03        5.48      8.31 o 
 -11   6   2       26.29       47.44     26.16 o 
 -10   6   2        1.66        0.00      5.69 o 
  -9   6   2       46.63       47.45      7.29 o 
  -8   6   2        9.98        4.68      5.82 o 
  -7   6   2      125.69      144.82      9.02 o 
  -6   6   2       23.72       32.14      4.34 o 
  -5   6   2      320.19      355.92     12.09 o 
  -4   6   2        6.75        4.90      2.87 o 
  -3   6   2       13.21       12.38      3.09 o 
  -2   6   2      115.52      132.48      5.61 o 
  -1   6   2      791.81      863.13     12.75 o 
   0   6   2      654.95      709.02     10.05 o 
   1   6   2        0.09        0.00      2.53 o 
   2   6   2      833.61      944.92     15.97 o 
   3   6   2     1605.69     1657.41     23.17 o 
   4   6   2       44.63       55.73      5.70 o 
   5   6   2        5.44        0.85      3.36 o 
   6   6   2       89.92       74.65      8.00 o 
   7   6   2        7.69       17.66      9.80 o 
   8   6   2      125.84      149.29     14.54 o 
   9   6   2      786.81      773.69     28.97 o 
  10   6   2      236.67      285.54     20.40 o 
  11   6   2       19.59       15.96      8.99 o 
  12   6   2       14.03       24.91     12.99 o 
  13   6   2      187.32      203.48     21.43 o 
 -12   7   2        0.00        1.44      9.03 o 
 -11   7   2        0.12        0.00     10.68 o 
 -10   7   2       18.41        5.52      6.97 o 
  -9   7   2       16.31       32.06      8.21 o 
  -8   7   2       78.66       81.32     10.16 o 
  -7   7   2       21.67       25.35      7.28 o 
  -6   7   2      367.02      406.61     12.92 o 
  -5   7   2       91.85       72.85      7.58 o 
  -4   7   2       13.83        9.71      3.47 o 
  -3   7   2       81.49       83.53      5.36 o 
  -2   7   2      343.68      367.96      9.02 o 
  -1   7   2       78.67       95.37      4.58 o 
   0   7   2     1521.22     1652.59     20.36 o 
   1   7   2      138.62      150.85      7.07 o 
   2   7   2      200.41      206.14     15.14 o 
   3   7   2       26.17       15.95      4.16 o 
   4   7   2        4.64        1.43      3.60 o 
   5   7   2      131.27      145.74      8.81 o 
   6   7   2       66.48       69.09      7.28 o 
   7   7   2       72.85       81.68     19.05 o 
   8   7   2      499.18      528.90     23.65 o 
   9   7   2      177.07      159.56     16.29 o 
  10   7   2      294.97      338.32     54.69 o 
  11   7   2        1.99        0.00      7.23 o 
  12   7   2        1.53        0.00      7.71 o 
 -12   8   2       24.40       12.25     14.86 o 
 -11   8   2       13.35       19.97     10.24 o 
 -10   8   2        3.91        0.59      6.89 o 
  -9   8   2      236.81      262.14     16.68 o 
  -8   8   2        9.89        7.75      6.62 o 
  -7   8   2        4.97        3.78      5.89 o 
  -6   8   2       67.61       51.25      8.32 o 
  -5   8   2       28.15       37.01      5.86 o 
  -4   8   2       11.00        4.59      7.36 o 
  -3   8   2      539.50      518.52     11.54 o 
  -2   8   2      520.28      566.89     13.58 o 
  -1   8   2      158.73      169.46      7.18 o 
   0   8   2       43.70       70.41      5.34 o 
   1   8   2        0.03        2.43      3.68 o 
   2   8   2        3.62        0.00      3.25 o 
   3   8   2       46.75       49.13      5.98 o 
   4   8   2        0.13        1.99      3.80 o 
   5   8   2       47.86       52.74      6.50 o 
   6   8   2       81.87       87.96     11.03 o 
   7   8   2      115.52      110.22     10.61 o 
   8   8   2      235.65      277.26     30.84 o 
   9   8   2      148.86      168.49     17.13 o 
  10   8   2        1.34        3.15      7.44 o 
  11   8   2        0.02        0.00      7.83 o 
  12   8   2       73.06       95.98     16.21 o 
 -11   9   2        7.94       14.14      8.62 o 
 -10   9   2        1.75        2.00      7.46 o 
  -9   9   2       14.70        0.00      9.29 o 
  -8   9   2       16.04       16.04      7.02 o 
  -7   9   2      153.36      161.30     13.28 o 
  -6   9   2       90.89       97.90     10.53 o 
  -5   9   2       62.05       46.74      8.31 o 
  -4   9   2       62.08       57.32      8.41 o 
  -3   9   2       85.77       81.90     12.45 o 
  -2   9   2       83.40       85.79     11.68 o 
  -1   9   2        0.12        4.81      7.40 o 
   0   9   2       76.27      100.13      9.58 o 
   1   9   2      507.07      450.26     13.42 o 
   2   9   2      141.55      151.10     10.30 o 
   3   9   2      154.21      156.00     10.59 o 
   4   9   2       17.67       19.31      5.73 o 
   5   9   2       20.65       15.81      8.40 o 
   6   9   2      189.75      185.10     15.14 o 
   7   9   2        7.52        0.69      4.69 o 
   8   9   2        5.38        0.00      6.99 o 
   9   9   2       71.33       88.76     18.54 o 
  10   9   2       10.34        0.75     13.05 o 
  11   9   2        3.91       20.07     10.94 o 
 -10  10   2        8.18        3.41      8.11 o 
  -9  10   2       11.68       13.62      8.32 o 
  -8  10   2       12.98        0.30      6.56 o 
  -7  10   2       10.48       11.44     12.55 o 
  -6  10   2       37.40       38.36     10.88 o 
  -5  10   2        2.77        7.55      9.11 o 
  -4  10   2        3.09        3.80      5.91 o 
  -3  10   2        0.29        2.46      5.69 o 
  -2  10   2       39.97       58.12      9.00 o 
  -1  10   2      278.62      313.28     15.47 o 
   0  10   2       17.88        4.40      5.72 o 
   1  10   2      673.32      751.25     22.03 o 
   2  10   2      428.67      409.59     20.61 o 
   3  10   2      103.93      122.38     11.15 o 
   4  10   2       11.83       14.60      6.02 o 
   5  10   2        3.27        7.88      5.31 o 
   6  10   2       49.42       31.51      7.57 o 
   7  10   2       10.02        8.23      6.18 o 
   8  10   2        0.07        0.00      5.37 o 
   9  10   2       13.94        6.72      8.05 o 
  10  10   2        1.82        0.00      7.49 o 
  -9  11   2       77.00       66.09     15.05 o 
  -8  11   2      122.71      129.36     18.57 o 
  -7  11   2      108.09      107.95     16.27 o 
  -6  11   2       12.69       15.72      9.92 o 
  -5  11   2        1.83        8.30      8.65 o 
  -4  11   2        1.88        4.19      8.51 o 
  -3  11   2       33.47       21.34     11.21 o 
  -2  11   2        6.75        3.41      9.25 o 
  -1  11   2      326.12      363.13     19.85 o 
   0  11   2       53.52       61.59     12.79 o 
   1  11   2     1171.42     1206.99     29.08 o 
   2  11   2      192.72      200.53     13.74 o 
   3  11   2      446.24      462.08     22.11 o 
   4  11   2       30.49       23.75      8.52 o 
   5  11   2        1.93        0.00      5.47 o 
   6  11   2       31.65       32.42      7.80 o 
   7  11   2        0.01        7.40      6.19 o 
   8  11   2       11.74       22.54      8.90 o 
   9  11   2        1.37        0.00      8.34 o 
  -8  12   2       27.24       33.33     12.54 o 
  -7  12   2       53.66       54.45     14.42 o 
  -6  12   2       21.86       23.96     11.83 o 
  -5  12   2      218.36      194.33     19.64 o 
  -4  12   2       31.37       45.57     12.16 o 
  -3  12   2        0.10        3.50      6.42 o 
  -2  12   2       38.08       25.85      7.90 o 
  -1  12   2       65.94       86.32     13.32 o 
   0  12   2        9.62       17.79      6.65 o 
   1  12   2       54.89       69.82     11.34 o 
   2  12   2       72.29       68.11      9.87 o 
   3  12   2        2.37        0.00     11.86 o 
   4  12   2        2.20        0.00      7.00 o 
   5  12   2       14.94       17.42      8.23 o 
   6  12   2        1.78        0.00      6.58 o 
   7  12   2        9.20       13.86      9.12 o 
  -6  13   2       21.31       19.10     11.87 o 
  -5  13   2       29.24       43.61     13.98 o 
  -4  13   2        0.96        9.53     10.02 o 
  -3  13   2       33.65       55.17     13.36 o 
  -2  13   2        7.50       17.69      8.37 o 
  -1  13   2       11.87       19.42      7.89 o 
   0  13   2      134.37      137.96     13.75 o 
   1  13   2       51.79       56.34     24.63 o 
   2  13   2       49.22       58.47      9.79 o 
   3  13   2        8.20        5.41      6.43 o 
   4  13   2       14.71       19.62      9.42 o 
   5  13   2       17.52       24.79      9.70 o 
   6  13   2        3.57        8.43      8.88 o 
  -3  14   2        0.03        0.00      9.86 o 
  -2  14   2        1.64        7.24     12.61 o 
  -1  14   2        2.91        0.00     10.61 o 
   0  14   2        0.49        0.92      8.21 o 
   1  14   2        9.30        7.66      9.26 o 
   2  14   2        0.54        0.55     18.48 o 
   3  14   2        3.02        9.06      9.31 o 
 -14   1   3       64.50       85.33     20.91 o 
 -13   1   3        0.61        8.13     16.98 o 
 -12   1   3        2.36       11.05      8.21 o 
 -11   1   3       48.74       39.99     10.01 o 
 -10   1   3        0.69       11.59      7.22 o 
  -9   1   3       80.60       79.67     11.78 o 
  -8   1   3      129.96      148.02      9.37 o 
  -7   1   3        9.10       25.41      3.75 o 
  -6   1   3      635.34      689.05     11.16 o 
  -5   1   3       23.51        8.36      3.05 o 
  -4   1   3     1303.84     1271.15     19.43 o 
  -3   1   3     1308.16      995.67     12.66 o 
  -2   1   3     1895.73     1996.30     18.86 o 
  -1   1   3      510.87      350.18      6.38 o 
   0   1   3     1469.98     1678.58     21.22 o 
   1   1   3      301.72      329.30     14.53 o 
   2   1   3       66.74       69.86      5.63 o 
   3   1   3      332.93      301.51     11.15 o 
   4   1   3     4093.90     4250.19     86.15 o 
   5   1   3     4042.92     4414.55     89.71 o 
   6   1   3       38.16       44.49      6.90 o 
   7   1   3        7.47        8.91      5.07 o 
   8   1   3      102.93       76.03     14.61 o 
   9   1   3       23.69       28.96      8.28 o 
  10   1   3       16.22       15.42      8.78 o 
  11   1   3       11.29        0.00      4.94 o 
  12   1   3      109.26       93.88     10.84 o 
  13   1   3        9.98       11.65      7.96 o 
  14   1   3       10.81       12.48      6.10 o 
 -14   2   3        0.14        0.00      9.66 o 
 -13   2   3        0.02        6.52     10.92 o 
 -12   2   3       17.22       12.38     10.36 o 
 -11   2   3        2.16        0.00      6.50 o 
 -10   2   3       20.14       20.33     12.49 o 
  -9   2   3        4.90        1.78      4.85 o 
  -8   2   3        9.28       18.61      5.36 o 
  -7   2   3      835.81      751.39     16.45 o 
  -6   2   3      149.67      184.11      6.84 o 
  -5   2   3     5399.58     5222.93     49.54 o 
  -4   2   3      161.16      165.82      7.64 o 
  -3   2   3      514.54      516.65     10.48 o 
  -2   2   3      288.00      346.31     12.30 o 
  -1   2   3     2513.12     2501.67     21.75 o 
   0   2   3      164.67      168.57      8.20 o 
   1   2   3      954.08      941.85     15.17 o 
   2   2   3      131.40      126.01      5.90 o 
   3   2   3      218.40      214.81     11.61 o 
   4   2   3      256.46      267.94     11.05 o 
   5   2   3      940.95     1092.31     45.01 o 
   6   2   3      657.62      760.87     17.69 o 
   7   2   3      149.20      124.77      8.84 o 
   8   2   3        5.47        0.00      3.64 o 
   9   2   3        0.22        0.00      4.86 o 
  10   2   3        0.34        6.33      6.41 o 
  11   2   3       17.06       24.21     13.03 o 
  12   2   3      137.67      167.53     20.75 o 
  13   2   3       28.61       18.15      7.32 o 
  14   2   3       11.64       17.52      8.76 o 
 -14   3   3       14.67       34.36     12.45 o 
 -13   3   3        2.22        0.00      8.66 o 
 -12   3   3        0.94        0.00      7.92 o 
 -11   3   3        3.89        7.95      8.20 o 
 -10   3   3        3.61       31.92      9.44 o 
  -9   3   3      265.67      293.36     13.76 o 
  -8   3   3        8.49        3.47      4.35 o 
  -7   3   3      290.07      331.55     12.80 o 
  -6   3   3        0.95        0.00      2.86 o 
  -5   3   3      580.51      617.91     18.18 o 
  -4   3   3     1225.79     1158.67     17.87 o 
  -3   3   3       71.96       49.63      4.38 o 
  -2   3   3      251.52      252.33      5.77 o 
  -1   3   3      322.67      260.89      6.45 o 
   0   3   3      527.29      568.52      9.70 o 
   1   3   3     2647.50     2630.80     26.10 o 
   2   3   3      157.58      181.66      5.88 o 
   3   3   3      377.80      359.30     16.45 o 
   4   3   3      106.28      132.00     11.16 o 
   5   3   3      184.22      147.04      7.90 o 
   6   3   3      324.39      259.72     10.59 o 
   7   3   3      344.92      309.20     20.50 o 
   8   3   3      131.00      154.39     10.42 o 
   9   3   3       57.98       67.24     16.58 o 
  10   3   3      307.45      286.63     14.92 o 
  11   3   3       24.75       18.91      6.39 o 
  12   3   3      156.94      143.40     16.66 o 
  13   3   3       94.17       99.03     15.45 o 
  14   3   3      191.57      231.61     57.25 o 
 -13   4   3       13.69        2.11      9.08 o 
 -12   4   3       17.94       23.21     10.21 o 
 -11   4   3       20.46        9.32     14.67 o 
 -10   4   3       96.39      110.14     10.63 o 
  -9   4   3        6.72       10.86      5.09 o 
  -8   4   3      229.22      207.71     10.76 o 
  -7   4   3      704.49      649.87     15.99 o 
  -6   4   3       57.05       46.51      5.71 o 
  -5   4   3       81.17       91.69      6.47 o 
  -4   4   3      700.09      632.85     10.24 o 
  -3   4   3      127.88      128.05      7.50 o 
  -2   4   3       28.53       23.72      2.85 o 
  -1   4   3     1409.56     1516.09     19.21 o 
   0   4   3      513.58      524.56     11.27 o 
   1   4   3     1652.96     1649.94     18.94 o 
   2   4   3     2576.21     2730.91     27.70 o 
   3   4   3     1596.70     1745.59     21.45 o 
   4   4   3       66.82       87.48      5.24 o 
   5   4   3       38.74       34.91      4.82 o 
   6   4   3     1226.09     1148.44     22.13 o 
   7   4   3      508.63      489.68     15.25 o 
   8   4   3       45.73       51.43      7.24 o 
   9   4   3       10.00        7.17      5.60 o 
  10   4   3        4.48        5.43      6.99 o 
  11   4   3      127.95      150.89     32.40 o 
  12   4   3        1.62        1.41      7.52 o 
  13   4   3       21.88       15.59      9.33 o 
 -13   5   3       14.44        0.00     12.36 o 
 -12   5   3       11.23        8.89      8.92 o 
 -11   5   3       40.18       41.95      8.39 o 
 -10   5   3       22.50       16.94      5.92 o 
  -9   5   3        3.40        0.88      6.83 o 
  -8   5   3      125.20      122.33      9.33 o 
  -7   5   3      279.16      298.33     11.66 o 
  -6   5   3       12.16       13.31      4.31 o 
  -5   5   3      217.79      205.57      6.90 o 
  -4   5   3      420.90      421.98     13.79 o 
  -3   5   3      395.83      383.97      8.72 o 
  -2   5   3      748.86      823.39     12.53 o 
  -1   5   3      790.78      806.53     10.23 o 
   0   5   3       37.70       42.32      2.86 o 
   1   5   3      935.04      984.44     11.78 o 
   2   5   3      503.20      542.38     11.22 o 
   3   5   3      820.41      872.83     18.99 o 
   4   5   3       31.85       61.56      6.36 o 
   5   5   3        9.87        7.38      3.29 o 
   6   5   3       26.60       19.04      6.77 o 
   7   5   3      134.83      141.76     19.29 o 
   8   5   3      627.78      637.36     25.28 o 
   9   5   3      282.61      263.48     18.75 o 
  10   5   3      183.57      183.34     19.35 o 
  11   5   3      269.40      371.42     24.28 o 
  12   5   3        4.90        0.00      6.63 o 
  13   5   3        0.09        0.00      8.05 o 
 -13   6   3        0.25        0.00     13.73 o 
 -12   6   3       82.42       81.41     21.48 o 
 -11   6   3        2.90        0.00      6.89 o 
 -10   6   3        1.55        0.00      5.18 o 
  -9   6   3        3.70        0.00      4.94 o 
  -8   6   3        6.73        4.17      4.94 o 
  -7   6   3       46.55       43.83      6.58 o 
  -6   6   3       24.53       29.10      5.58 o 
  -5   6   3       23.20       21.50      4.83 o 
  -4   6   3        0.72        0.31      2.73 o 
  -3   6   3      199.90      192.51      6.96 o 
  -2   6   3      661.67      736.37     12.43 o 
  -1   6   3       85.59       81.29      5.39 o 
   0   6   3     1104.85     1157.59     15.19 o 
   1   6   3      334.73      407.15     10.13 o 
   2   6   3     1132.66     1322.73     21.89 o 
   3   6   3      393.01      398.41     10.91 o 
   4   6   3      220.16      209.73     11.00 o 
   5   6   3        0.46        2.55      4.15 o 
   6   6   3      105.73       95.11      9.33 o 
   7   6   3      302.10      311.31     18.74 o 
   8   6   3       16.67       27.17     12.80 o 
   9   6   3      378.03      350.77     23.47 o 
  10   6   3       35.72       18.36      8.66 o 
  11   6   3       94.76       89.48     14.71 o 
  12   6   3        1.56        0.00      7.75 o 
  13   6   3        4.04       10.01     17.48 o 
 -12   7   3        1.13        5.23      9.08 o 
 -11   7   3       59.54       71.99     11.72 o 
 -10   7   3        0.32        1.84      7.53 o 
  -9   7   3        4.97       10.35      6.99 o 
  -8   7   3       21.29       30.07      7.40 o 
  -7   7   3      105.43      125.02      9.35 o 
  -6   7   3        2.44        0.00      4.42 o 
  -5   7   3       23.42       10.83      4.54 o 
  -4   7   3        6.58        7.91      3.52 o 
  -3   7   3       39.41       42.95      4.57 o 
  -2   7   3       72.52       75.37      5.21 o 
  -1   7   3      605.15      591.93     13.74 o 
   0   7   3      433.74      437.46     19.08 o 
   1   7   3      280.01      299.39     11.66 o 
   2   7   3       16.79       14.07      3.82 o 
   3   7   3       31.31       45.29      7.18 o 
   4   7   3       90.50       96.15      7.36 o 
   5   7   3        2.98        0.00      3.93 o 
   6   7   3      214.09      193.35     13.70 o 
   7   7   3      155.14      157.29     14.96 o 
   8   7   3      195.21      165.39     15.82 o 
   9   7   3       60.84       66.60     11.74 o 
  10   7   3       35.02       36.50     15.23 o 
  11   7   3      288.09      324.66     23.61 o 
  12   7   3        3.66        0.00      8.99 o 
 -11   8   3        1.64        0.00      9.10 o 
 -10   8   3        3.63        9.26      7.52 o 
  -9   8   3        0.08        0.00      6.67 o 
  -8   8   3       29.12       24.73      7.98 o 
  -7   8   3       20.93       13.25      6.71 o 
  -6   8   3       68.34       69.76      9.28 o 
  -5   8   3        0.03        5.33      5.81 o 
  -4   8   3       49.57       49.93      5.30 o 
  -3   8   3       61.84       60.60      7.08 o 
  -2   8   3      127.96      129.78      9.93 o 
  -1   8   3      945.52      972.56     18.73 o 
   0   8   3      199.65      181.74      9.12 o 
   1   8   3      667.62      584.94     20.80 o 
   2   8   3       60.39       90.43      8.44 o 
   3   8   3        4.42        0.00      5.39 o 
   4   8   3        3.60        0.00      4.31 o 
   5   8   3      187.49      184.46     12.20 o 
   6   8   3      224.55      220.87     13.52 o 
   7   8   3      115.38      118.02     16.55 o 
   8   8   3      288.03      307.67     25.72 o 
   9   8   3        0.25        0.00      5.94 o 
  10   8   3        5.16        0.00      8.37 o 
  11   8   3       67.97       68.53     29.78 o 
 -11   9   3      166.30      128.08     15.26 o 
 -10   9   3       13.99       13.55     12.99 o 
  -9   9   3        1.90        0.00      6.91 o 
  -8   9   3        2.65        4.43      6.86 o 
  -7   9   3       85.40       93.13     11.03 o 
  -6   9   3        8.81        5.32      6.84 o 
  -5   9   3      105.90      100.75     13.98 o 
  -4   9   3      182.59      179.45     20.29 o 
  -3   9   3      222.68      249.28     13.39 o 
  -2   9   3       14.47       13.51      5.32 o 
  -1   9   3       71.28       72.27      7.18 o 
   0   9   3        6.01        6.19      4.54 o 
   1   9   3      934.27      848.61     22.74 o 
   2   9   3       74.87       97.07      9.61 o 
   3   9   3       18.82       16.52      5.61 o 
   4   9   3      342.08      361.05     15.08 o 
   5   9   3      149.96      151.23     11.65 o 
   6   9   3       26.37       22.70      6.71 o 
   7   9   3       12.61        3.90      5.12 o 
   8   9   3        9.51        8.44      9.11 o 
   9   9   3       64.02       58.93     12.26 o 
  10   9   3        9.34        7.67      8.69 o 
  11   9   3       31.89       30.75     19.54 o 
 -10  10   3      183.75      180.50     17.03 o 
  -9  10   3       16.15       14.71      8.83 o 
  -8  10   3       45.75       57.13     13.25 o 
  -7  10   3      103.92       98.84     15.87 o 
  -6  10   3       10.17       26.78     13.80 o 
  -5  10   3       18.22        2.33     15.17 o 
  -4  10   3      281.21      292.66     22.29 o 
  -3  10   3      154.30      146.47     11.77 o 
  -2  10   3        0.44        1.86      6.33 o 
  -1  10   3      101.67       96.30     10.36 o 
   0  10   3       99.80       94.60     10.26 o 
   1  10   3      614.80      573.65     36.68 o 
   2  10   3      309.05      285.35     13.90 o 
   3  10   3      128.38      126.63     10.63 o 
   4  10   3       38.62       30.77      6.90 o 
   5  10   3      151.31      145.56     12.08 o 
   6  10   3       20.90        9.84      5.92 o 
   7  10   3       56.93       52.04     10.87 o 
   8  10   3       19.17       24.64      7.82 o 
   9  10   3        1.93        2.43     11.30 o 
  10  10   3        1.32       10.51     15.42 o 
  -9  11   3       72.57       67.46     27.66 o 
  -8  11   3       62.04       54.59     14.06 o 
  -7  11   3       49.06       54.40     13.35 o 
  -6  11   3        7.32        0.00     12.36 o 
  -5  11   3       93.64       83.44     14.82 o 
  -4  11   3       35.44       45.91     11.56 o 
  -3  11   3      151.38      167.55     17.59 o 
  -2  11   3      140.96      126.08     20.58 o 
  -1  11   3       66.90       75.47     12.46 o 
   0  11   3      480.17      486.90     18.86 o 
   1  11   3      146.41      173.17     13.36 o 
   2  11   3       21.52       25.47      7.02 o 
   3  11   3       33.70       31.00      9.05 o 
   4  11   3       14.64        8.76      7.15 o 
   5  11   3       18.99       14.53      7.40 o 
   6  11   3        4.08        1.71      5.93 o 
   7  11   3        4.23        7.18      6.30 o 
   8  11   3       21.33       32.86      8.42 o 
  -7  12   3        0.15        9.95     11.64 o 
  -6  12   3       33.03       28.06     11.38 o 
  -5  12   3        0.68        0.00      8.89 o 
  -4  12   3       71.43       94.17     15.25 o 
  -3  12   3        1.61        0.00      7.81 o 
  -2  12   3       88.12       79.37     15.79 o 
  -1  12   3       93.84       99.20     11.43 o 
   0  12   3       28.00       28.90     10.35 o 
   1  12   3       68.24       53.87      9.25 o 
   2  12   3       82.66       87.48     11.23 o 
   3  12   3      160.20      171.51     17.12 o 
   4  12   3        0.48        0.00      6.21 o 
   5  12   3       10.55        7.22     11.36 o 
   6  12   3        3.42        1.58     11.30 o 
   7  12   3        0.17        0.52      7.68 o 
  -5  13   3        9.87        0.00     10.55 o 
  -4  13   3        0.39        0.00      9.14 o 
  -3  13   3        1.12        6.21      8.96 o 
  -2  13   3       31.43       12.94     10.17 o 
  -1  13   3       62.44       60.94     10.49 o 
   0  13   3       25.68        9.42      6.79 o 
   1  13   3       22.15       19.80      7.56 o 
   2  13   3        5.63        0.74      6.21 o 
   3  13   3        9.99        8.13     10.24 o 
   4  13   3        0.15        0.16      7.85 o 
   5  13   3        0.50        0.00      8.43 o 
  -2  14   3        0.69        0.00      9.55 o 
  -1  14   3        0.80        0.31      9.35 o 
   0  14   3       26.52       38.91      9.52 o 
   1  14   3       25.04       34.28      9.15 o 
 -14   0   4       18.54       30.71     18.10 o 
 -13   0   4        0.40        5.24     12.11 o 
 -12   0   4        4.28        3.37     11.49 o 
 -11   0   4        2.92        7.74     10.74 o 
 -10   0   4      136.91      125.85     20.98 o 
  -9   0   4      104.00      165.43     21.72 o 
  -8   0   4      179.51      221.00     22.60 o 
  -7   0   4     1127.65     1239.82     46.07 o 
  -6   0   4     6629.13     5949.70     89.19 o 
  -5   0   4     1552.61     1508.72     28.35 o 
  -4   0   4        9.32       15.53      3.22 o 
  -3   0   4      200.31      177.24      6.33 o 
  -2   0   4       73.28      104.21      5.81 o 
  -1   0   4      169.70      117.58      7.28 o 
   0   0   4     3153.56     3183.08     63.80 o 
   1   0   4        9.63       37.46      7.87 o 
   2   0   4       50.55       39.45      8.12 o 
   3   0   4      368.15      405.28     19.85 o 
   4   0   4     8727.37     9284.18    155.20 o 
   5   0   4      282.13      294.16     19.23 o 
   6   0   4      107.15      114.87     14.48 o 
   7   0   4      323.55      231.36     19.98 o 
   8   0   4       15.11       13.86      9.36 o 
   9   0   4       62.44       84.15     15.86 o 
  10   0   4        9.00       31.09     12.99 o 
  11   0   4       67.51       49.19     15.23 o 
  12   0   4      166.38      118.24     21.35 o 
  13   0   4      136.18      125.25     15.63 o 
  14   0   4        5.83       10.32      9.14 o 
 -14   1   4        1.50        0.00      8.95 o 
 -13   1   4        0.32        0.00      7.62 o 
 -12   1   4        0.96        0.00      7.02 o 
 -11   1   4        0.09        2.43      7.44 o 
 -10   1   4       18.10       13.93      7.98 o 
  -9   1   4       14.34        9.91      7.64 o 
  -8   1   4      459.01      434.47     46.01 o 
  -7   1   4      630.07      583.79     14.00 o 
  -6   1   4     2708.83     2593.14     31.13 o 
  -5   1   4      164.04      146.42      6.89 o 
  -4   1   4     1642.20     1628.35     19.18 o 
  -3   1   4        1.82        2.16      2.26 o 
  -2   1   4      633.71      591.55      9.47 o 
  -1   1   4      162.45      161.94      4.97 o 
   0   1   4      471.27      418.84     10.99 o 
   1   1   4      947.74     1009.97     21.39 o 
   2   1   4      924.86      908.36     30.90 o 
   3   1   4       30.74       26.48     10.36 o 
   4   1   4      726.90      791.19     20.61 o 
   5   1   4        0.95        0.00      4.04 o 
   6   1   4      265.32      288.90     13.90 o 
   7   1   4       54.56       58.71     16.42 o 
   8   1   4        0.00        2.92      8.05 o 
   9   1   4       10.65       15.32      6.78 o 
  10   1   4        4.94        0.80      5.94 o 
  11   1   4        1.82        0.00      4.54 o 
  12   1   4       70.53       58.15      9.35 o 
  13   1   4        0.26        3.54      6.65 o 
  14   1   4       32.60       33.64      7.71 o 
 -14   2   4        0.01        2.64      9.85 o 
 -13   2   4        5.39       12.57      9.52 o 
 -12   2   4        1.46       16.87      8.95 o 
 -11   2   4        1.38        0.00      7.49 o 
 -10   2   4       15.54       30.39      9.31 o 
  -9   2   4       50.67       14.44     11.61 o 
  -8   2   4        0.18        1.17      5.40 o 
  -7   2   4        2.64        6.38      4.17 o 
  -6   2   4     2659.92     2316.17     29.70 o 
  -5   2   4      276.26      294.31      9.58 o 
  -4   2   4     1311.04     1094.96     17.48 o 
  -3   2   4      307.89      287.31      8.67 o 
  -2   2   4     1208.77     1007.06     10.95 o 
  -1   2   4      643.66      691.97      9.85 o 
   0   2   4       17.41       12.04      2.08 o 
   1   2   4       46.23       59.39      4.92 o 
   2   2   4      159.82      212.32      9.61 o 
   3   2   4     1030.03     1209.47     35.77 o 
   4   2   4        0.53        0.00      3.45 o 
   5   2   4       38.46       22.09      8.80 o 
   6   2   4      137.16      130.22     10.50 o 
   7   2   4      411.14      351.92     16.02 o 
   8   2   4       54.56       73.51      9.11 o 
   9   2   4      275.07      326.53     16.52 o 
  10   2   4       16.19        4.72      5.26 o 
  11   2   4       44.89       64.04     12.45 o 
  12   2   4      113.12      117.81     12.15 o 
  13   2   4       38.57       47.32      9.37 o 
 -13   3   4        0.63        0.00      9.59 o 
 -12   3   4        0.34        4.04      8.94 o 
 -11   3   4        7.38        4.56     12.74 o 
 -10   3   4       12.08        6.13      7.41 o 
  -9   3   4        0.54        2.96      6.19 o 
  -8   3   4      199.35      222.94     10.70 o 
  -7   3   4      207.73      200.55      9.90 o 
  -6   3   4     1194.87     1209.99     21.03 o 
  -5   3   4     2561.95     2473.14     30.61 o 
  -4   3   4       92.64       94.24      6.22 o 
  -3   3   4      241.70      206.77     11.24 o 
  -2   3   4      609.89      584.47      9.44 o 
  -1   3   4      734.38      746.68     11.09 o 
   0   3   4     1165.67     1233.59     16.48 o 
   1   3   4     2604.70     2898.83     49.18 o 
   2   3   4      588.63      626.89     12.58 o 
   3   3   4      519.46      501.95     11.06 o 
   4   3   4     1073.55     1124.89     20.46 o 
   5   3   4       17.21        7.51      7.91 o 
   6   3   4       50.10       42.77      5.90 o 
   7   3   4      744.40      777.93     34.80 o 
   8   3   4        0.31        0.71      5.61 o 
   9   3   4      173.52      155.12     11.41 o 
  10   3   4       95.19       98.20     10.27 o 
  11   3   4      142.92      114.03     15.07 o 
  12   3   4       17.96       10.94      8.04 o 
  13   3   4       30.73       24.24     10.02 o 
 -13   4   4        5.89        6.51     10.27 o 
 -12   4   4        0.35        7.01     11.99 o 
 -11   4   4        5.63        2.31      7.34 o 
 -10   4   4        7.22       11.39      6.83 o 
  -9   4   4       11.66       18.68      6.45 o 
  -8   4   4       18.84       16.43      5.54 o 
  -7   4   4        1.78        2.97      4.10 o 
  -6   4   4       48.67       32.89      5.37 o 
  -5   4   4      801.89      791.41     16.44 o 
  -4   4   4       90.58      108.09      6.72 o 
  -3   4   4      220.98      207.67      6.08 o 
  -2   4   4        1.08        0.00      2.14 o 
  -1   4   4      201.86      208.43      6.27 o 
   0   4   4      330.00      407.11      9.25 o 
   1   4   4      460.07      460.73      9.96 o 
   2   4   4      321.21      320.29      8.55 o 
   3   4   4      715.99      835.12     14.37 o 
   4   4   4      336.69      380.95     10.08 o 
   5   4   4       28.48       13.89      4.13 o 
   6   4   4      187.98      183.55      9.93 o 
   7   4   4      298.31      266.63     12.36 o 
   8   4   4      139.28      145.97     10.55 o 
   9   4   4      255.36      268.62     18.85 o 
  10   4   4      173.26      164.46     16.46 o 
  11   4   4      216.09      215.87     19.84 o 
  12   4   4        3.92        9.08      8.30 o 
  13   4   4        4.85        8.50      8.74 o 
 -13   5   4        3.97        0.00      9.19 o 
 -12   5   4        4.84        0.39      8.65 o 
 -11   5   4        6.07        0.00      7.37 o 
 -10   5   4        5.97        1.55      6.65 o 
  -9   5   4       29.77       27.47      6.44 o 
  -8   5   4        7.05        0.87      4.78 o 
  -7   5   4       99.09      112.43      8.77 o 
  -6   5   4        0.58        2.67      4.02 o 
  -5   5   4      678.87      651.82     15.40 o 
  -4   5   4      441.18      457.79     12.44 o 
  -3   5   4      268.14      261.38      7.51 o 
  -2   5   4      489.75      500.58     10.89 o 
  -1   5   4        1.03        0.00      2.43 o 
   0   5   4      872.54      946.94     14.96 o 
   1   5   4        6.47        5.76      2.63 o 
   2   5   4       34.31       32.04      5.24 o 
   3   5   4     1172.86     1186.86     17.49 o 
   4   5   4      310.08      272.85      8.88 o 
   5   5   4        0.20        1.15      3.83 o 
   6   5   4      526.96      534.15     21.78 o 
   7   5   4       14.07       10.32      6.19 o 
   8   5   4      353.06      380.23     20.48 o 
   9   5   4       43.89       51.90     10.96 o 
  10   5   4      428.17      448.12     23.81 o 
  11   5   4      127.87      137.41     16.81 o 
  12   5   4       33.93       34.89     11.44 o 
  13   5   4       16.93        5.26      8.63 o 
 -12   6   4        0.07        3.50     12.36 o 
 -11   6   4        0.08        9.28      8.04 o 
 -10   6   4       16.99       15.22      7.12 o 
  -9   6   4        0.32        0.00      6.03 o 
  -8   6   4       44.32       21.81      5.98 o 
  -7   6   4       27.44       28.49      6.02 o 
  -6   6   4        8.25        5.83      4.59 o 
  -5   6   4      127.53      123.07     10.09 o 
  -4   6   4       61.42       62.06      6.45 o 
  -3   6   4       39.43       36.28      4.23 o 
  -2   6   4       54.29       45.26      4.35 o 
  -1   6   4      457.06      481.27     10.30 o 
   0   6   4      127.21      136.37      5.90 o 
   1   6   4        9.11        6.21      4.49 o 
   2   6   4        0.41        3.29      3.63 o 
   3   6   4       28.91       15.59      4.85 o 
   4   6   4       79.49       97.96      8.79 o 
   5   6   4        1.58        5.61      4.88 o 
   6   6   4     2339.42     2344.16     49.54 o 
   7   6   4      605.35      648.19     25.76 o 
   8   6   4       31.53       27.49     17.11 o 
   9   6   4       49.84       29.28      9.21 o 
  10   6   4      717.77      735.39     30.81 o 
  11   6   4        1.78        3.46      7.62 o 
  12   6   4        2.14        4.66      8.85 o 
 -12   7   4        8.21        0.50     12.49 o 
 -11   7   4       33.79        0.00     15.73 o 
 -10   7   4       11.30        4.49      7.75 o 
  -9   7   4       17.96       25.48      8.04 o 
  -8   7   4       32.23       33.45      6.61 o 
  -7   7   4        2.03        1.55      4.83 o 
  -6   7   4        0.79        0.51      4.67 o 
  -5   7   4        1.46        0.00      5.19 o 
  -4   7   4       66.84       65.90      6.68 o 
  -3   7   4      802.88      774.78     14.25 o 
  -2   7   4        9.92        7.20      3.45 o 
  -1   7   4       10.28       14.86      4.22 o 
   0   7   4      235.30      247.60      9.98 o 
   1   7   4        1.35        0.84      3.90 o 
   2   7   4      396.23      388.76     17.88 o 
   3   7   4        6.01        8.67      4.59 o 
   4   7   4       23.86       13.49      8.62 o 
   5   7   4      815.12      791.63     21.80 o 
   6   7   4      661.80      760.04     22.23 o 
   7   7   4      643.40      636.17     26.17 o 
   8   7   4       26.31       23.67     16.48 o 
   9   7   4       35.34       37.05     14.23 o 
  10   7   4      100.96      114.90     29.78 o 
  11   7   4        0.05        0.00      8.08 o 
  12   7   4        0.04        1.23      9.24 o 
 -11   8   4        3.51        0.00      7.51 o 
 -10   8   4        0.02        2.36      7.19 o 
  -9   8   4       41.83       50.98     10.15 o 
  -8   8   4        0.30        0.00      5.86 o 
  -7   8   4        2.15        0.00      6.04 o 
  -6   8   4       17.88       11.25      7.19 o 
  -5   8   4      370.29      386.75     14.98 o 
  -4   8   4       31.92       22.57      9.16 o 
  -3   8   4        0.57        5.75      5.48 o 
  -2   8   4      105.04      117.54      8.08 o 
  -1   8   4       35.45       32.24      5.89 o 
   0   8   4      409.23      393.00     12.66 o 
   1   8   4        0.49        0.00      4.62 o 
   2   8   4        0.32        0.03      4.13 o 
   3   8   4        1.48        0.77      4.25 o 
   4   8   4      344.39      362.84     15.14 o 
   5   8   4      443.14      441.80     17.35 o 
   6   8   4      657.63      651.42     22.59 o 
   7   8   4      101.66       91.03     12.01 o 
   8   8   4       25.84       25.22      9.43 o 
   9   8   4      190.93      167.00     17.65 o 
  10   8   4       39.19       30.77     10.68 o 
  11   8   4       15.87       13.99      9.78 o 
 -10   9   4       72.65       71.46     17.20 o 
  -9   9   4       43.39       50.20     15.39 o 
  -8   9   4       16.21       15.55      7.93 o 
  -7   9   4       15.28       15.11      9.09 o 
  -6   9   4       75.96       76.27     13.55 o 
  -5   9   4       13.91        2.82      7.28 o 
  -4   9   4       88.18      115.07     14.33 o 
  -3   9   4      159.06      166.45     16.54 o 
  -2   9   4     1066.42     1018.95     25.99 o 
  -1   9   4      206.72      202.65     10.49 o 
   0   9   4       71.72       70.04      7.42 o 
   1   9   4        0.88        0.00      3.92 o 
   2   9   4        3.36        8.05      6.49 o 
   3   9   4      296.12      290.38     30.02 o 
   4   9   4       56.48       38.57      8.01 o 
   5   9   4       12.60        6.88      5.29 o 
   6   9   4       43.30       35.32     11.60 o 
   7   9   4        0.04        1.22      5.50 o 
   8   9   4       24.61       35.27     10.27 o 
   9   9   4       97.87      112.34     24.97 o 
  10   9   4       49.30       25.88     11.55 o 
  -9  10   4        0.25        0.00     10.61 o 
  -8  10   4        6.83        4.61      9.58 o 
  -7  10   4        0.32       10.86      9.40 o 
  -6  10   4        8.55       25.58     10.27 o 
  -5  10   4        0.26        4.47      8.60 o 
  -4  10   4      181.41      156.21     31.03 o 
  -3  10   4       16.03       21.97      9.84 o 
  -2  10   4      996.71     1004.09     34.31 o 
  -1  10   4      273.93      258.64     14.72 o 
   0  10   4      196.17      212.67     13.73 o 
   1  10   4        0.03        0.00      3.93 o 
   2  10   4       22.45       32.41      6.91 o 
   3  10   4       29.20       22.63      6.94 o 
   4  10   4       23.49       24.80      6.59 o 
   5  10   4        9.65       21.04     10.14 o 
   6  10   4       11.59       13.17      6.46 o 
   7  10   4        2.58        0.00      4.62 o 
   8  10   4       27.86       20.91      9.06 o 
   9  10   4        6.59        0.00     16.17 o 
  -8  11   4        3.61        5.67     11.58 o 
  -7  11   4        4.20        0.00      9.18 o 
  -6  11   4       30.86       31.23     12.34 o 
  -5  11   4       14.79        7.15      9.69 o 
  -4  11   4       48.99       34.22     11.17 o 
  -3  11   4       34.33       37.76     16.42 o 
  -2  11   4      444.99      401.85     94.58 o 
  -1  11   4       98.53       85.16     10.51 o 
   0  11   4      139.35      148.72     23.10 o 
   1  11   4       39.56       40.34      8.18 o 
   2  11   4        1.14        5.25      5.65 o 
   3  11   4       84.58       77.41     16.36 o 
   4  11   4        2.18        3.72      5.42 o 
   5  11   4       16.77        4.15      6.51 o 
   6  11   4       59.60       34.68      8.67 o 
   7  11   4        2.53        5.25      6.35 o 
   8  11   4       11.64       10.72      7.21 o 
  -7  12   4        1.13        0.00     11.30 o 
  -6  12   4        0.02        0.00     11.80 o 
  -5  12   4        9.79        7.53     18.92 o 
  -4  12   4        0.71        0.00      8.87 o 
  -3  12   4        3.85        0.00      9.12 o 
  -2  12   4        0.03        0.00      8.43 o 
  -1  12   4       85.16       96.81     15.05 o 
   0  12   4        0.09        0.00      5.82 o 
   1  12   4        4.27        2.22      6.76 o 
   2  12   4       48.34       52.60     11.69 o 
   3  12   4        1.10       12.96      8.01 o 
   4  12   4        2.91        2.03      7.05 o 
   5  12   4       13.55        0.37     15.05 o 
   6  12   4        5.00        0.00      7.29 o 
  -4  13   4        3.32        0.00     10.17 o 
  -3  13   4       11.03        0.62      9.93 o 
  -2  13   4       38.44       50.86     12.67 o 
  -1  13   4        5.75        0.00      8.64 o 
   0  13   4        0.22        0.00     20.10 o 
   1  13   4        2.59        0.91      6.66 o 
   2  13   4        0.29       11.87      6.82 o 
   3  13   4        5.21        6.08      6.62 o 
   4  13   4        0.56        0.00      7.44 o 
 -13   1   5        1.86        0.00      8.96 o 
 -12   1   5        6.38        7.48      8.26 o 
 -11   1   5       18.87       11.79     11.17 o 
 -10   1   5      102.59      134.34     15.76 o 
  -9   1   5      335.17      319.03     20.26 o 
  -8   1   5       95.38       84.81     11.50 o 
  -7   1   5       49.29       71.75      9.04 o 
  -6   1   5      483.96      441.58     15.77 o 
  -5   1   5     1036.63     1108.97     17.37 o 
  -4   1   5        2.79        2.96      2.77 o 
  -3   1   5      160.12      196.71      7.12 o 
  -2   1   5      952.75      939.83     13.22 o 
  -1   1   5       37.54       65.42      6.01 o 
   0   1   5        0.94        3.85      2.46 o 
   1   1   5     1848.74     1911.78     34.34 o 
   2   1   5     5082.46     5094.86     68.65 o 
   3   1   5      635.63      683.71     29.22 o 
   4   1   5      126.51      164.64     12.80 o 
   5   1   5       11.00        9.55      5.93 o 
   6   1   5      151.79      197.18     13.13 o 
   7   1   5       94.99      108.16     11.32 o 
   8   1   5      115.41      108.04     11.88 o 
   9   1   5      286.59      228.61     22.91 o 
  10   1   5        1.56        7.37      7.68 o 
  11   1   5        7.52        2.56      6.75 o 
  12   1   5      114.19       97.37     11.36 o 
  13   1   5       52.03       37.59      8.84 o 
 -13   2   5        4.42        8.83      9.65 o 
 -12   2   5        3.97        1.93      8.50 o 
 -11   2   5        7.81       21.65      9.22 o 
 -10   2   5      203.90      222.16     18.85 o 
  -9   2   5       13.83       10.12      6.69 o 
  -8   2   5      406.80      374.63     16.70 o 
  -7   2   5       33.01       37.43      7.61 o 
  -6   2   5       29.40       28.28      5.28 o 
  -5   2   5      218.26      224.71      9.05 o 
  -4   2   5      574.58      561.01     12.75 o 
  -3   2   5        9.12        3.72      2.68 o 
  -2   2   5      198.22      188.35      6.21 o 
  -1   2   5      887.54      939.85     12.96 o 
   0   2   5        2.35        3.27      2.14 o 
   1   2   5     1688.83     1797.47     26.84 o 
   2   2   5     1913.55     2233.68     55.50 o 
   3   2   5       68.47      118.75      9.29 o 
   4   2   5      380.70      414.52     22.72 o 
   5   2   5      137.98      152.64     11.27 o 
   6   2   5        6.93        0.00      4.63 o 
   7   2   5        0.03        2.33      5.47 o 
   8   2   5      130.47      139.78     12.96 o 
   9   2   5      556.04      517.09     24.59 o 
  10   2   5      310.44      306.13     23.78 o 
  11   2   5       99.15       99.65     14.63 o 
  12   2   5       68.23       73.02     11.33 o 
  13   2   5       58.36       50.56     15.79 o 
 -13   3   5        0.72        0.00      9.15 o 
 -12   3   5        7.07        2.63      9.46 o 
 -11   3   5        0.53        0.00     10.74 o 
 -10   3   5       18.41       22.67     10.61 o 
  -9   3   5       11.96        0.00      6.20 o 
  -8   3   5      402.42      455.11     18.26 o 
  -7   3   5        0.03        2.84      7.66 o 
  -6   3   5       26.15       16.91      4.89 o 
  -5   3   5      411.01      452.89     12.78 o 
  -4   3   5       88.25      120.47      7.16 o 
  -3   3   5      187.54      194.04      9.48 o 
  -2   3   5        2.43        0.00      1.97 o 
  -1   3   5      419.33      383.16      9.76 o 
   0   3   5      382.17      481.53     10.66 o 
   1   3   5       16.92       19.06      3.42 o 
   2   3   5     1035.63      974.56     16.62 o 
   3   3   5       10.21       19.14      4.35 o 
   4   3   5      817.95      864.29     23.35 o 
   5   3   5      172.54      161.86     13.79 o 
   6   3   5      203.39      200.57     14.37 o 
   7   3   5      302.06      255.05     19.05 o 
   8   3   5      215.15      196.33     15.23 o 
   9   3   5      347.09      306.59     19.64 o 
  10   3   5      361.55      392.97     22.26 o 
  11   3   5      253.93      269.27     21.09 o 
  12   3   5        5.11        7.73     10.24 o 
  13   3   5       23.29       17.41      9.61 o 
 -13   4   5        3.63        0.00      8.43 o 
 -12   4   5       14.74       17.78      9.78 o 
 -11   4   5       52.18       49.38     12.04 o 
 -10   4   5       98.51      110.67     12.30 o 
  -9   4   5        0.00        0.00      6.10 o 
  -8   4   5      255.59      232.75     11.73 o 
  -7   4   5      122.14      107.86      9.28 o 
  -6   4   5      219.51      178.31     12.49 o 
  -5   4   5        0.94        3.16      3.98 o 
  -4   4   5      667.17      664.25     15.08 o 
  -3   4   5       54.80       46.10      3.62 o 
  -2   4   5     1408.79     1316.36     16.92 o 
  -1   4   5     1302.75     1255.26     17.71 o 
   0   4   5     1749.23     1814.68     23.19 o 
   1   4   5      633.36      604.94     12.50 o 
   2   4   5        6.75        8.24      3.02 o 
   3   4   5     1892.05     1957.77     25.76 o 
   4   4   5       12.43       10.52      5.20 o 
   5   4   5      406.21      388.01     13.05 o 
   6   4   5       63.20       53.92      6.67 o 
   7   4   5        7.33       13.31     12.49 o 
   8   4   5       81.02       93.60     14.17 o 
   9   4   5        4.74        6.93      6.72 o 
  10   4   5       22.33        9.24      7.20 o 
  11   4   5       12.11       11.85      9.68 o 
  12   4   5        4.15        5.19      8.43 o 
 -12   5   5        1.88        8.49      9.09 o 
 -11   5   5        0.03        0.00      6.64 o 
 -10   5   5       22.92       35.72      9.09 o 
  -9   5   5       23.79       27.38      7.62 o 
  -8   5   5        0.03        5.97      5.12 o 
  -7   5   5      261.22      234.45     11.47 o 
  -6   5   5        4.29       12.60      6.45 o 
  -5   5   5       78.94       98.81      9.01 o 
  -4   5   5       55.27       48.28      5.82 o 
  -3   5   5        0.73        0.93      3.25 o 
  -2   5   5        9.55       10.28      3.03 o 
  -1   5   5      925.35      932.81     14.67 o 
   0   5   5      199.89      238.63      7.55 o 
   1   5   5      192.78      201.99      7.64 o 
   2   5   5       62.31       70.42      5.33 o 
   3   5   5      147.79      143.32      7.13 o 
   4   5   5        9.25        5.80      4.37 o 
   5   5   5      570.33      594.76     22.66 o 
   6   5   5       78.44       64.61     10.47 o 
   7   5   5      210.93      187.64     16.43 o 
   8   5   5      986.95     1036.35     34.19 o 
   9   5   5        8.93       12.65      7.08 o 
  10   5   5       51.68       42.76     11.07 o 
  11   5   5        8.20        8.23      8.19 o 
  12   5   5       13.26        1.47      8.28 o 
 -12   6   5        0.38        0.93     12.17 o 
 -11   6   5        0.11        0.00      9.81 o 
 -10   6   5       21.16       21.32      8.87 o 
  -9   6   5        9.30       10.51      5.81 o 
  -8   6   5       16.90       14.51      6.70 o 
  -7   6   5      171.97      210.11     11.37 o 
  -6   6   5      302.14      320.25     15.17 o 
  -5   6   5       91.18       93.57      8.07 o 
  -4   6   5        0.90        4.94      7.35 o 
  -3   6   5       50.29       46.90      5.89 o 
  -2   6   5       23.18       23.48      3.88 o 
  -1   6   5      194.07      203.15      7.52 o 
   0   6   5      236.58      218.09      9.25 o 
   1   6   5        0.95        4.01      3.82 o 
   2   6   5        8.97        3.06      4.87 o 
   3   6   5       40.16       29.91      7.49 o 
   4   6   5        4.66        2.38      4.50 o 
   5   6   5        5.10        2.33      4.58 o 
   6   6   5      516.39      519.53     22.73 o 
   7   6   5      430.55      424.49     21.63 o 
   8   6   5      243.98      293.84     25.16 o 
   9   6   5      110.51      113.56     15.48 o 
  10   6   5        4.29       11.75     11.67 o 
  11   6   5        5.69        9.77      8.88 o 
  12   6   5       35.21       28.52     11.65 o 
 -11   7   5        8.38        0.00      9.31 o 
 -10   7   5        9.96       15.07     10.51 o 
  -9   7   5        5.08        1.25      6.36 o 
  -8   7   5        0.20        0.00      4.51 o 
  -7   7   5       23.04       26.57      6.25 o 
  -6   7   5       20.31       34.56     11.84 o 
  -5   7   5      183.01      206.87     10.81 o 
  -4   7   5       53.31       62.72      6.96 o 
  -3   7   5      594.47      606.90     15.72 o 
  -2   7   5      424.68      394.18     15.12 o 
  -1   7   5        2.77        0.57      3.77 o 
   0   7   5      101.17      103.58      9.46 o 
   1   7   5        8.13       13.61      7.83 o 
   2   7   5       98.95      107.93      9.19 o 
   3   7   5      315.66      315.78     13.83 o 
   4   7   5      393.57      376.06     15.35 o 
   5   7   5      129.98      122.87     11.10 o 
   6   7   5       29.62       30.77      7.28 o 
   7   7   5       27.93       22.95      8.19 o 
   8   7   5       99.87      118.23     18.35 o 
   9   7   5       10.91       15.46      8.55 o 
  10   7   5       33.74       35.94     13.67 o 
  11   7   5        1.94        0.00      7.21 o 
 -11   8   5       12.68        2.89     26.59 o 
 -10   8   5        0.33        0.00      7.46 o 
  -9   8   5        3.76        0.00      6.65 o 
  -8   8   5       10.21        5.88      7.27 o 
  -7   8   5       27.88       16.07      6.09 o 
  -6   8   5       42.94       25.98      6.83 o 
  -5   8   5        2.36        0.00      5.54 o 
  -4   8   5     1123.26     1079.35     26.32 o 
  -3   8   5       31.13       57.78     10.93 o 
  -2   8   5      184.49      181.79     12.23 o 
  -1   8   5       77.76       68.81      7.15 o 
   0   8   5        1.86        2.33      4.25 o 
   1   8   5       30.67       34.35      8.53 o 
   2   8   5      166.13      155.68     16.65 o 
   3   8   5       83.22       94.12      9.57 o 
   4   8   5      301.02      292.79     15.10 o 
   5   8   5      624.92      714.30     22.24 o 
   6   8   5      114.65       96.12     12.74 o 
   7   8   5      182.61      215.55     39.20 o 
   8   8   5      228.02      213.62     19.10 o 
   9   8   5       29.16       32.64     26.47 o 
  10   8   5        7.77        6.73      8.50 o 
 -10   9   5        3.42        0.00      8.07 o 
  -9   9   5       26.21       17.63      8.78 o 
  -8   9   5        2.21       15.67     10.31 o 
  -7   9   5       41.83       31.24     11.10 o 
  -6   9   5       34.22       35.53     10.98 o 
  -5   9   5       13.09       12.98     17.48 o 
  -4   9   5       79.68       90.40     10.27 o 
  -3   9   5       23.53       26.13      7.35 o 
  -2   9   5      576.69      543.76     19.38 o 
  -1   9   5      147.62      142.75      9.71 o 
   0   9   5       20.01       11.37      5.42 o 
   1   9   5      281.72      288.60     12.58 o 
   2   9   5      284.14      297.94     14.29 o 
   3   9   5      120.34      105.19     10.25 o 
   4   9   5        3.31       10.76      5.71 o 
   5   9   5      146.18      155.92     13.00 o 
   6   9   5      219.16      203.59     15.03 o 
   7   9   5       10.66        7.22      8.32 o 
   8   9   5        0.05        0.00      7.05 o 
   9   9   5       25.62       33.57     10.83 o 
  10   9   5        0.00        0.00      8.03 o 
  -9  10   5        5.78        0.00     15.79 o 
  -8  10   5        3.61        0.00      9.68 o 
  -7  10   5       35.78       34.21     11.70 o 
  -6  10   5        0.13        3.10      9.60 o 
  -5  10   5        4.33        0.00     12.55 o 
  -4  10   5        1.93        9.62      8.25 o 
  -3  10   5       19.89       25.39     15.11 o 
  -2  10   5      113.74      118.97     15.25 o 
  -1  10   5      398.00      369.22     66.99 o 
   0  10   5      128.27      142.41     10.28 o 
   1  10   5       30.02       23.56      5.75 o 
   2  10   5       15.37       17.58      6.24 o 
   3  10   5        0.16        0.00      4.68 o 
   4  10   5       97.63       76.61     10.69 o 
   5  10   5       12.65       18.29     11.28 o 
   6  10   5        1.30        3.06      5.26 o 
   7  10   5        6.01        0.00      5.49 o 
   8  10   5        8.82        0.00      7.64 o 
   9  10   5      146.26      172.92     19.64 o 
  -8  11   5        9.24       11.81     16.04 o 
  -7  11   5       25.83       17.69     12.09 o 
  -6  11   5       89.14       97.35     15.98 o 
  -5  11   5       30.12       24.40     10.95 o 
  -4  11   5       58.67       83.24     14.48 o 
  -3  11   5      227.74      245.16     21.19 o 
  -2  11   5      104.30      115.13     15.99 o 
  -1  11   5        3.39        0.00      7.37 o 
   0  11   5        1.60        4.88      6.28 o 
   1  11   5        6.97        0.09      5.39 o 
   2  11   5       10.56       15.64      5.59 o 
   3  11   5        8.97        9.04      6.00 o 
   4  11   5       14.56        9.83      6.27 o 
   5  11   5       95.45      102.36     11.95 o 
   6  11   5       47.56       28.35     10.18 o 
   7  11   5        0.93        5.19      9.58 o 
  -6  12   5        3.64        8.34     14.05 o 
  -5  12   5        0.03        5.16     12.55 o 
  -4  12   5       20.43       10.73     26.47 o 
  -3  12   5       36.29       38.70     12.14 o 
  -2  12   5       17.56       15.25      9.65 o 
  -1  12   5        7.87        7.61      9.17 o 
   0  12   5       22.48       13.82      8.75 o 
   1  12   5        4.02        0.69      6.22 o 
   2  12   5        0.33        4.08      7.67 o 
   3  12   5        1.54        0.00      6.48 o 
   4  12   5        1.04        3.51      8.18 o 
   5  12   5       15.13       17.91      9.05 o 
   6  12   5        5.26        2.27     11.35 o 
  -3  13   5       21.32       13.55     10.97 o 
  -2  13   5       17.78       24.27     13.17 o 
  -1  13   5       27.76       35.55     15.29 o 
   0  13   5       26.56       34.04     11.68 o 
   1  13   5       22.52       29.60     17.73 o 
   2  13   5        1.37        3.86      6.77 o 
   3  13   5        0.12        0.79      6.66 o 
 -13   0   6        5.67        0.00     13.23 o 
 -12   0   6        3.89        0.00     11.49 o 
 -11   0   6        2.15        3.37     11.49 o 
 -10   0   6       78.44      109.25     21.48 o 
  -9   0   6      385.45      286.54     28.34 o 
  -8   0   6      370.15      373.32     28.47 o 
  -7   0   6       89.59       81.61     19.48 o 
  -6   0   6      377.17      446.57     20.48 o 
  -5   0   6       54.26       79.26     15.61 o 
  -4   0   6       40.93       46.71      8.18 o 
  -3   0   6        7.11        7.51      5.16 o 
  -2   0   6      900.56      841.68     21.97 o 
  -1   0   6       42.45       31.86      5.82 o 
   0   0   6      103.99      104.21      8.21 o 
   1   0   6      231.27      310.02     20.10 o 
   2   0   6      255.39      268.44     18.85 o 
   3   0   6       27.80        6.62      7.24 o 
   4   0   6      186.41      242.85     20.35 o 
   5   0   6      117.15      105.50     15.36 o 
   6   0   6        7.13        9.11      8.86 o 
   7   0   6       15.92        0.87      8.24 o 
   8   0   6      201.80      207.39     22.22 o 
   9   0   6      347.27      369.32     27.84 o 
  10   0   6      205.46      186.04     23.35 o 
  11   0   6      196.16      194.65     26.09 o 
  12   0   6       63.08      107.00     21.10 o 
  13   0   6       11.14       15.73     14.98 o 
 -13   1   6       11.14        0.00      9.58 o 
 -12   1   6        0.29        0.00      7.61 o 
 -11   1   6      160.52      187.40     28.59 o 
 -10   1   6      154.68      153.12     27.22 o 
  -9   1   6      104.95       85.49     12.94 o 
  -8   1   6        5.28       12.31      6.54 o 
  -7   1   6       91.76      120.52     17.72 o 
  -6   1   6       35.90       40.34      6.45 o 
  -5   1   6      120.98      107.13      7.90 o 
  -4   1   6       20.05       23.22      3.76 o 
  -3   1   6      301.95      284.65      8.10 o 
  -2   1   6      521.96      519.59     10.34 o 
  -1   1   6      498.30      463.50      9.67 o 
   0   1   6      547.77      570.67     13.89 o 
   1   1   6     1021.71     1113.59     44.57 o 
   2   1   6       22.46       21.79      5.90 o 
   3   1   6      443.42      389.03     16.12 o 
   4   1   6        0.33        4.51      4.85 o 
   5   1   6        0.03        0.00      4.87 o 
   6   1   6      174.45      163.83     13.19 o 
   7   1   6       13.66        9.32      6.08 o 
   8   1   6        6.81        5.28     17.67 o 
   9   1   6       15.16       18.13     16.61 o 
  10   1   6       85.24       48.38      9.97 o 
  11   1   6       28.65       27.96     12.99 o 
  12   1   6        5.09        6.68      6.18 o 
  13   1   6        0.37        4.69      7.09 o 
 -13   2   6        2.76        9.90     10.11 o 
 -12   2   6        5.82        4.74      8.71 o 
 -11   2   6        0.10        1.30      9.13 o 
 -10   2   6       72.47       90.74     33.34 o 
  -9   2   6      324.18      276.90     16.72 o 
  -8   2   6       22.10        8.93      8.75 o 
  -7   2   6      126.53      117.63     11.23 o 
  -6   2   6        3.62        0.00      4.89 o 
  -5   2   6      221.41      259.40     10.11 o 
  -4   2   6       28.86       33.65      4.32 o 
  -3   2   6       40.46       31.58      3.99 o 
  -2   2   6      421.91      428.56      9.55 o 
  -1   2   6       49.64       42.02      3.87 o 
   0   2   6      543.67      569.19     11.56 o 
   1   2   6        8.68       29.78     11.11 o 
   2   2   6       14.33       19.86      6.24 o 
   3   2   6       43.01       59.10      8.20 o 
   4   2   6      109.82      137.64     11.25 o 
   5   2   6      437.72      465.67     18.56 o 
   6   2   6      251.12      243.14     15.03 o 
   7   2   6        0.27        0.00      5.49 o 
   8   2   6      411.66      452.08     25.85 o 
   9   2   6       45.18       37.64      9.21 o 
  10   2   6       88.38       89.36     10.46 o 
  11   2   6       10.92       10.80      6.20 o 
  12   2   6        6.38        0.00      6.88 o 
 -12   3   6        0.00        0.00      7.50 o 
 -11   3   6       31.68       26.77     10.43 o 
 -10   3   6        2.43        0.00      6.49 o 
  -9   3   6      217.76      213.48     24.93 o 
  -8   3   6      268.63      276.25     16.32 o 
  -7   3   6       79.67       86.05     15.04 o 
  -6   3   6       86.58       79.79      7.38 o 
  -5   3   6        1.01        0.00      5.28 o 
  -4   3   6       29.07       25.09      4.83 o 
  -3   3   6      309.86      334.88     14.89 o 
  -2   3   6     1025.57     1055.73     15.06 o 
  -1   3   6      200.07      191.15      5.46 o 
   0   3   6       43.47       44.11      3.29 o 
   1   3   6       80.79       83.64     11.59 o 
   2   3   6      215.56      212.18     10.40 o 
   3   3   6      190.05      163.25     11.22 o 
   4   3   6      620.91      689.86     21.57 o 
   5   3   6       12.08        6.88      5.31 o 
   6   3   6        5.19        0.52      4.18 o 
   7   3   6      564.26      555.09     17.91 o 
   8   3   6      618.52      638.13     20.08 o 
   9   3   6       71.37       69.81     12.00 o 
  10   3   6      133.26      129.24     16.79 o 
  11   3   6       13.57       11.88      8.41 o 
  12   3   6       36.75       31.38     12.42 o 
 -12   4   6        1.60        9.60      9.70 o 
 -11   4   6        0.39        0.00      7.13 o 
 -10   4   6        0.38        0.00      7.89 o 
  -9   4   6      158.06      131.38     12.83 o 
  -8   4   6      317.90      320.09     20.91 o 
  -7   4   6        0.10        0.00      4.99 o 
  -6   4   6        3.57        7.84      4.71 o 
  -5   4   6       22.42       16.31      4.76 o 
  -4   4   6        0.45        0.84      3.82 o 
  -3   4   6       53.26       37.19      5.32 o 
  -2   4   6       70.65       68.44      4.80 o 
  -1   4   6       40.64       49.78      4.45 o 
   0   4   6      426.60      486.20     10.91 o 
   1   4   6      450.73      428.04     11.38 o 
   2   4   6       86.42      104.74      6.85 o 
   3   4   6       32.35       31.17      5.99 o 
   4   4   6      127.37      153.39      9.38 o 
   5   4   6       52.84       68.47      7.51 o 
   6   4   6      345.76      373.31     19.25 o 
   7   4   6      755.86      733.93     55.56 o 
   8   4   6      524.77      637.43     45.45 o 
   9   4   6        2.04        5.77      6.12 o 
  10   4   6        1.39        1.96      6.98 o 
  11   4   6       14.28        0.00      7.29 o 
  12   4   6        6.59        0.00     14.48 o 
 -12   5   6        0.24        0.09      8.74 o 
 -11   5   6        3.05       11.05      8.67 o 
 -10   5   6       32.04       47.07      9.74 o 
  -9   5   6        4.42        1.99      6.41 o 
  -8   5   6      360.26      377.16     17.52 o 
  -7   5   6      126.44      122.89      9.58 o 
  -6   5   6        6.20        0.00      4.34 o 
  -5   5   6      133.02      127.82      8.92 o 
  -4   5   6        0.26        0.81      4.24 o 
  -3   5   6        5.32        8.60      4.21 o 
  -2   5   6       80.63       85.35      6.97 o 
  -1   5   6       49.96       45.00      4.56 o 
   0   5   6      154.22      141.22      6.81 o 
   1   5   6       58.82       47.67      7.53 o 
   2   5   6       11.64       26.63      9.90 o 
   3   5   6        2.15        0.00      3.96 o 
   4   5   6      299.67      311.57     20.88 o 
   5   5   6      286.70      308.74     17.88 o 
   6   5   6      125.15      107.38     13.17 o 
   7   5   6     1380.91     1260.19     37.47 o 
   8   5   6       50.90       58.82     11.05 o 
   9   5   6       38.86       38.36     10.33 o 
  10   5   6       40.09       34.46     10.37 o 
  11   5   6        4.32        0.00      7.32 o 
  12   5   6       17.23       12.17      9.92 o 
 -11   6   6        2.83        0.00      7.75 o 
 -10   6   6        7.20        9.09      7.83 o 
  -9   6   6        7.34        0.00      6.43 o 
  -8   6   6       88.35       93.28      9.32 o 
  -7   6   6       10.05        8.85      5.28 o 
  -6   6   6       68.31       67.70      7.64 o 
  -5   6   6        0.62        3.95      4.46 o 
  -4   6   6      110.72      103.47      8.16 o 
  -3   6   6       39.56       44.96      6.12 o 
  -2   6   6        1.85        0.00      3.60 o 
  -1   6   6       20.29       21.63      4.60 o 
   0   6   6      451.21      417.96     12.51 o 
   1   6   6      263.96      272.66     15.53 o 
   2   6   6       42.89       47.11      6.86 o 
   3   6   6     1531.59     1578.17     31.01 o 
   4   6   6      500.21      472.03     17.19 o 
   5   6   6      385.74      399.47     16.64 o 
   6   6   6       49.35       81.76     12.50 o 
   7   6   6      530.00      527.82     25.35 o 
   8   6   6        0.34       10.34      6.90 o 
   9   6   6       21.72       31.71      9.92 o 
  10   6   6        4.64       14.92      8.85 o 
  11   6   6        1.20        2.63     11.30 o 
 -11   7   6        4.76        1.83     11.24 o 
 -10   7   6        0.01        4.30      7.31 o 
  -9   7   6       14.56        6.83      8.81 o 
  -8   7   6       23.52       18.77      6.54 o 
  -7   7   6        5.65        5.58      5.14 o 
  -6   7   6      288.93      279.88     13.13 o 
  -5   7   6      157.97      194.57     10.99 o 
  -4   7   6        6.84        5.33      4.50 o 
  -3   7   6      164.60      164.31     11.95 o 
  -2   7   6       14.49       26.53      6.50 o 
  -1   7   6      225.64      232.13     13.46 o 
   0   7   6        1.04        4.27      3.95 o 
   1   7   6       41.07       31.35     13.83 o 
   2   7   6      380.53      372.26     14.91 o 
   3   7   6     1052.69     1149.26     32.09 o 
   4   7   6      578.50      587.49     19.57 o 
   5   7   6      191.13      200.05     13.69 o 
   6   7   6      126.50      138.11     19.85 o 
   7   7   6        9.57        3.01      6.43 o 
   8   7   6        7.16        7.13      8.30 o 
   9   7   6        4.29        9.53      8.02 o 
  10   7   6       13.82       27.56     23.41 o 
 -10   8   6        1.79        0.00      8.64 o 
  -9   8   6        0.00        0.00      6.98 o 
  -8   8   6       70.12       79.47      9.46 o 
  -7   8   6        0.02        0.55      5.25 o 
  -6   8   6        8.85        0.00      5.73 o 
  -5   8   6      197.60      202.03     20.24 o 
  -4   8   6       55.40       61.14      8.84 o 
  -3   8   6      114.23       95.22     11.81 o 
  -2   8   6       21.95       27.48      7.30 o 
  -1   8   6        2.59        0.00      4.64 o 
   0   8   6       22.87       26.00      5.51 o 
   1   8   6      231.59      237.95     11.68 o 
   2   8   6      517.48      534.65     18.03 o 
   3   8   6      799.80      755.95     27.53 o 
   4   8   6      269.78      260.06     20.69 o 
   5   8   6      313.87      350.10     16.88 o 
   6   8   6      190.40      162.47     16.49 o 
   7   8   6        1.59        6.00     10.68 o 
   8   8   6       54.94       49.31     11.58 o 
   9   8   6       20.19       14.83      8.58 o 
  10   8   6       23.29       31.24     11.13 o 
  -9   9   6       25.27        0.00     12.80 o 
  -8   9   6        6.05        3.58     10.18 o 
  -7   9   6       52.71       50.52     12.53 o 
  -6   9   6       14.07        1.26      8.72 o 
  -5   9   6      786.46      766.03     24.09 o 
  -4   9   6      142.53      133.94     12.25 o 
  -3   9   6        2.34        1.45      5.72 o 
  -2   9   6       17.12       17.63      6.60 o 
  -1   9   6       13.52        3.86     12.36 o 
   0   9   6      153.40      170.70     18.54 o 
   1   9   6      181.04      195.36     11.31 o 
   2   9   6        2.28        1.60      4.61 o 
   3   9   6        8.88        9.07      5.63 o 
   4   9   6       58.24       61.43      8.76 o 
   5   9   6        0.55        2.23      5.31 o 
   6   9   6       28.24       30.99      8.00 o 
   7   9   6        8.78        0.00      6.80 o 
   8   9   6        0.08        0.00      6.47 o 
   9   9   6       30.44       48.40     12.96 o 
  -8  10   6        4.94        0.00     10.20 o 
  -7  10   6        8.10       13.61     16.11 o 
  -6  10   6       44.88       40.81     12.77 o 
  -5  10   6      252.14      224.50     25.85 o 
  -4  10   6       75.46       84.89     14.21 o 
  -3  10   6       98.98      130.10     16.59 o 
  -2  10   6        2.62        0.00      5.94 o 
  -1  10   6       17.28        9.73      6.44 o 
   0  10   6        8.57        9.26      8.80 o 
   1  10   6       12.91       15.89      5.71 o 
   2  10   6        7.46        6.98      5.47 o 
   3  10   6        0.41        0.00      5.01 o 
   4  10   6       50.65       45.43     11.21 o 
   5  10   6      212.33      200.86     18.50 o 
   6  10   6       47.38       37.85      8.86 o 
   7  10   6       37.56       32.65      8.82 o 
   8  10   6        0.22        0.00      7.42 o 
  -7  11   6        0.05        0.00      9.36 o 
  -6  11   6        1.07        0.00      9.50 o 
  -5  11   6       32.95       20.42     10.88 o 
  -4  11   6       72.81       83.76     15.23 o 
  -3  11   6       10.11       13.29      9.36 o 
  -2  11   6        6.07       26.71     10.36 o 
  -1  11   6        0.41        0.00     10.55 o 
   0  11   6       29.29       19.48     12.17 o 
   1  11   6        2.95        0.00      7.01 o 
   2  11   6        0.02        0.30      4.80 o 
   3  11   6       92.33       83.86     11.97 o 
   4  11   6        1.26        2.17      6.12 o 
   5  11   6        0.53        3.62      6.80 o 
   6  11   6        1.52        0.00      5.98 o 
  -5  12   6        0.19        0.00     10.35 o 
  -4  12   6       24.89       30.91     12.04 o 
  -3  12   6        0.04        0.00     10.18 o 
  -2  12   6        3.06        8.90      9.42 o 
  -1  12   6       35.54       12.69     10.92 o 
   0  12   6        4.75        2.47      8.76 o 
   1  12   6        1.58        3.92      8.68 o 
   2  12   6       37.03       17.07     21.91 o 
   3  12   6        2.65        9.44      6.77 o 
   4  12   6       10.85        0.00      7.95 o 
 -12   1   7       96.61      102.28     16.94 o 
 -11   1   7       19.89        9.70      9.35 o 
 -10   1   7        1.59        0.00      6.88 o 
  -9   1   7       78.86       57.54     11.78 o 
  -8   1   7      266.62      302.21     21.26 o 
  -7   1   7       50.40       33.21      8.10 o 
  -6   1   7       21.93       17.85      5.65 o 
  -5   1   7      327.29      370.01     13.00 o 
  -4   1   7      266.27      255.07     10.80 o 
  -3   1   7       15.08       16.65      3.62 o 
  -2   1   7       46.46       44.01      4.54 o 
  -1   1   7     1679.86     1532.51     22.63 o 
   0   1   7      163.49      130.91      6.98 o 
   1   1   7       43.18       40.62      7.59 o 
   2   1   7      728.91      669.04     22.58 o 
   3   1   7      217.91      236.74     20.04 o 
   4   1   7      461.59      514.35     20.94 o 
   5   1   7        2.91       10.12      5.87 o 
   6   1   7      510.93      463.19     20.46 o 
   7   1   7      332.63      402.87     19.66 o 
   8   1   7       29.15       30.22      8.30 o 
   9   1   7       96.11       66.06     11.59 o 
  10   1   7      139.43       93.21     13.26 o 
  11   1   7        3.28        0.00      8.07 o 
  12   1   7        4.55        5.84     11.41 o 
 -12   2   7        1.01        1.53      9.88 o 
 -11   2   7       12.46        0.00      8.85 o 
 -10   2   7        7.14        0.00      7.81 o 
  -9   2   7       10.27        0.61      6.42 o 
  -8   2   7       60.23       73.41     10.34 o 
  -7   2   7       21.30       23.29      7.30 o 
  -6   2   7        0.17        0.35      5.30 o 
  -5   2   7       14.57       18.05      5.95 o 
  -4   2   7      107.78      113.28      7.73 o 
  -3   2   7       72.98       68.46      5.34 o 
  -2   2   7      775.63      752.07     13.51 o 
  -1   2   7      771.13      795.87     13.62 o 
   0   2   7        3.82        0.60      2.64 o 
   1   2   7      201.24      239.38     14.17 o 
   2   2   7       51.66       53.03      8.66 o 
   3   2   7        1.08       11.83      6.57 o 
   4   2   7       86.85       96.54     11.11 o 
   5   2   7      376.36      368.71     17.76 o 
   6   2   7     1394.56     1417.91     36.12 o 
   7   2   7      620.24      580.01     23.73 o 
   8   2   7      249.39      266.13     33.52 o 
   9   2   7      512.84      420.27     26.09 o 
  10   2   7       46.39       29.58     12.57 o 
  11   2   7       12.64        0.00      7.49 o 
  12   2   7        5.79        0.00      7.44 o 
 -12   3   7        0.96        5.74     11.99 o 
 -11   3   7       40.75       82.49     14.86 o 
 -10   3   7       10.46       18.86      8.44 o 
  -9   3   7        4.58        4.18      6.57 o 
  -8   3   7      127.58      150.91     13.44 o 
  -7   3   7        0.37        2.62      5.70 o 
  -6   3   7       62.61       64.96     12.00 o 
  -5   3   7       73.66       57.22      8.29 o 
  -4   3   7      413.04      398.86     12.49 o 
  -3   3   7      295.09      281.68     17.26 o 
  -2   3   7        2.72        2.29      3.66 o 
  -1   3   7     1226.62     1225.18     17.95 o 
   0   3   7       75.75       65.85      6.40 o 
   1   3   7       89.00       90.09      8.18 o 
   2   3   7      396.63      342.88     27.47 o 
   3   3   7      237.26      226.31     14.09 o 
   4   3   7      387.07      353.94     33.09 o 
   5   3   7        0.29        1.72      8.30 o 
   6   3   7      140.44      121.93     12.44 o 
   7   3   7      417.16      454.31     17.22 o 
   8   3   7      205.18      206.38     17.74 o 
   9   3   7        6.71        0.12      5.89 o 
  10   3   7        1.09        1.80      6.42 o 
  11   3   7      203.33      218.60     20.48 o 
  12   3   7        2.15        6.66      8.42 o 
 -12   4   7        7.78        0.36      9.87 o 
 -11   4   7       71.09       60.89     11.16 o 
 -10   4   7        0.33        1.26      7.19 o 
  -9   4   7       46.69       20.25     11.12 o 
  -8   4   7       19.27       11.74      7.30 o 
  -7   4   7       72.19       82.85     10.15 o 
  -6   4   7        0.00        0.00      4.78 o 
  -5   4   7       30.12       22.41      5.37 o 
  -4   4   7      266.77      238.73     10.81 o 
  -3   4   7      397.36      416.95     13.01 o 
  -2   4   7      215.93      222.99     10.22 o 
  -1   4   7      647.55      673.04     13.68 o 
   0   4   7      547.73      555.08     12.99 o 
   1   4   7       58.78       58.65      5.98 o 
   2   4   7      552.01      526.69     13.95 o 
   3   4   7      232.18      220.93     11.34 o 
   4   4   7       97.79      102.76      8.98 o 
   5   4   7     1088.38     1268.08     38.27 o 
   6   4   7      157.39      158.58     15.31 o 
   7   4   7       32.36       27.88     26.28 o 
   8   4   7      103.73      107.07     13.89 o 
   9   4   7       12.98       17.51      9.36 o 
  10   4   7       76.59       67.10     12.67 o 
  11   4   7        0.55        1.96      8.24 o 
 -11   5   7       16.37        7.82      8.71 o 
 -10   5   7       26.55        9.03      8.38 o 
  -9   5   7       49.20       42.37      9.28 o 
  -8   5   7       65.83      102.56     20.11 o 
  -7   5   7        9.91       12.44      6.51 o 
  -6   5   7       55.05       66.26      7.65 o 
  -5   5   7       38.45       35.63      6.04 o 
  -4   5   7      355.91      360.91     14.60 o 
  -3   5   7       32.10       32.67      5.63 o 
  -2   5   7       92.51       87.43     11.07 o 
  -1   5   7        0.10        4.93      3.79 o 
   0   5   7      207.39      233.82     14.27 o 
   1   5   7        1.41        0.00      3.91 o 
   2   5   7       69.48       78.66     13.21 o 
   3   5   7        1.51        0.00      4.52 o 
   4   5   7       11.28        9.09     11.36 o 
   5   5   7      547.20      562.21     60.49 o 
   6   5   7      203.66      206.42     43.26 o 
   7   5   7       86.92       81.52     12.44 o 
   8   5   7       18.05       21.61     11.36 o 
   9   5   7       43.15       43.84     10.68 o 
  10   5   7        2.62        0.00      9.86 o 
  11   5   7        8.74        0.00     13.30 o 
 -11   6   7       23.08        1.77     11.15 o 
 -10   6   7      177.28      155.65     18.73 o 
  -9   6   7       34.25       26.67      9.12 o 
  -8   6   7        1.45        0.00      5.84 o 
  -7   6   7       42.94       22.63     11.37 o 
  -6   6   7       24.78       28.71      6.18 o 
  -5   6   7        0.03        1.83      4.49 o 
  -4   6   7        5.16        1.27      5.17 o 
  -3   6   7       47.13       48.88      6.65 o 
  -2   6   7        8.32       11.86      6.03 o 
  -1   6   7      103.34      102.48     10.14 o 
   0   6   7       67.25       57.55      7.02 o 
   1   6   7      253.21      260.59     28.01 o 
   2   6   7       20.19       20.17      5.90 o 
   3   6   7       30.86       48.80      7.68 o 
   4   6   7      206.83      209.87     13.46 o 
   5   6   7       86.32       98.76     12.93 o 
   6   6   7      105.28      117.85     24.47 o 
   7   6   7       98.89       83.82     13.28 o 
   8   6   7        3.16        1.62      6.76 o 
   9   6   7       86.69       90.42     14.55 o 
  10   6   7       16.46       28.91     10.45 o 
 -10   7   7        5.63        3.51      7.61 o 
  -9   7   7       46.63       39.56      9.65 o 
  -8   7   7       24.95       29.09      8.15 o 
  -7   7   7      295.48      328.74     16.80 o 
  -6   7   7      209.74      217.35     12.35 o 
  -5   7   7       82.38       71.03     10.36 o 
  -4   7   7       38.31       24.64      6.89 o 
  -3   7   7       41.37       42.22      8.10 o 
  -2   7   7        7.33       12.68      5.78 o 
  -1   7   7       39.28       44.98      7.86 o 
   0   7   7      101.10      124.33     20.07 o 
   1   7   7       34.09       34.68      6.73 o 
   2   7   7       10.84       10.56      5.66 o 
   3   7   7        0.05        0.00      5.31 o 
   4   7   7      616.51      615.74     20.86 o 
   5   7   7        5.95        6.39      5.53 o 
   6   7   7       25.93       22.13      8.44 o 
   7   7   7        7.09        6.37      7.02 o 
   8   7   7        0.95        0.00      6.33 o 
   9   7   7        2.55        5.30      7.66 o 
  10   7   7       23.17       17.76     21.54 o 
  -9   8   7        0.35       16.24      8.56 o 
  -8   8   7       19.83       22.19      8.24 o 
  -7   8   7      274.00      281.73     17.24 o 
  -6   8   7        4.76        3.73      6.27 o 
  -5   8   7       28.63       51.71     13.39 o 
  -4   8   7       76.36       67.22      9.54 o 
  -3   8   7        0.78        6.43      5.71 o 
  -2   8   7       78.57      101.66     10.98 o 
  -1   8   7       64.33       47.29      8.29 o 
   0   8   7        3.40        5.37      5.51 o 
   1   8   7      359.48      359.16     15.80 o 
   2   8   7      295.41      311.13     15.29 o 
   3   8   7      609.21      520.64     19.87 o 
   4   8   7      144.15      108.55     10.99 o 
   5   8   7       63.51       47.65      8.39 o 
   6   8   7        6.00       10.49     11.92 o 
   7   8   7        1.76        3.73      7.50 o 
   8   8   7        3.35       16.62      9.22 o 
   9   8   7        2.60        2.63      8.37 o 
  -8   9   7        0.10        0.79      9.99 o 
  -7   9   7        0.01        2.99      9.32 o 
  -6   9   7        1.65        6.38      8.45 o 
  -5   9   7      164.96      156.47     18.63 o 
  -4   9   7      120.66      113.39     11.94 o 
  -3   9   7        1.37        1.51      5.85 o 
  -2   9   7       66.02       94.28     11.11 o 
  -1   9   7       96.48       84.19     10.64 o 
   0   9   7       82.97       70.65      9.55 o 
   1   9   7       10.01       18.93      6.80 o 
   2   9   7      371.12      354.61     16.58 o 
   3   9   7      106.70       78.19      9.96 o 
   4   9   7        0.27        3.55      5.44 o 
   5   9   7        0.58        0.00      5.39 o 
   6   9   7        0.00        0.00      5.32 o 
   7   9   7        1.37        0.86      8.30 o 
   8   9   7       62.80       52.50     12.27 o 
  -7  10   7        8.33       22.60     13.42 o 
  -6  10   7        0.31        0.00     11.61 o 
  -5  10   7        0.68        3.49     14.11 o 
  -4  10   7      116.13      168.42     19.25 o 
  -3  10   7      110.09      119.48     19.10 o 
  -2  10   7       20.65       19.57      7.44 o 
  -1  10   7        9.08        7.77      6.46 o 
   0  10   7       26.34       26.44     10.69 o 
   1  10   7       51.13       39.61      8.89 o 
   2  10   7       50.09       59.28      8.20 o 
   3  10   7        0.22       13.66      6.39 o 
   4  10   7       24.77       36.08      8.03 o 
   5  10   7       33.90       22.58      7.30 o 
   6  10   7      155.69      188.83     15.91 o 
   7  10   7       28.97       66.28     13.68 o 
  -5  11   7       45.11       49.77     13.22 o 
  -4  11   7        5.94       18.56     10.73 o 
  -3  11   7        2.99        0.00     12.86 o 
  -2  11   7        1.73        5.06     12.30 o 
  -1  11   7        0.43       21.05     10.15 o 
   0  11   7        2.18       11.45      7.61 o 
   1  11   7       26.83       24.35      8.29 o 
   2  11   7      100.22       81.80     11.47 o 
   3  11   7       50.84       34.54      7.96 o 
   4  11   7        2.07        0.00      5.77 o 
   5  11   7        3.18       10.04      6.92 o 
  -3  12   7        2.18        0.00     10.50 o 
  -2  12   7        0.20        0.00     21.54 o 
  -1  12   7        3.78        0.57      8.86 o 
   0  12   7        6.74        0.00      8.57 o 
   1  12   7       15.46        2.78      8.69 o 
   2  12   7        2.35        0.00      9.03 o 
 -12   0   8       99.31       89.90     23.35 o 
 -11   0   8       68.85       70.67     20.73 o 
 -10   0   8       22.74        4.00     11.86 o 
  -9   0   8       21.32       51.44     18.10 o 
  -8   0   8        6.50       19.55     11.61 o 
  -7   0   8       12.31        5.03     10.74 o 
  -6   0   8       62.89       64.85     11.24 o 
  -5   0   8      588.29      643.70     24.79 o 
  -4   0   8       29.99       34.43      8.69 o 
  -3   0   8        3.95        2.44      6.37 o 
  -2   0   8      107.38      102.04     13.80 o 
  -1   0   8       67.89       54.75     12.49 o 
   0   0   8        2.33        0.00      4.39 o 
   1   0   8        7.27       22.10      9.99 o 
   2   0   8       55.70       53.19     13.23 o 
   3   0   8       68.55       48.82     13.36 o 
   4   0   8      285.91      301.53     26.22 o 
   5   0   8      237.95      267.19     24.97 o 
   6   0   8       40.08       54.06     14.11 o 
   7   0   8       16.56       21.60     11.49 o 
   8   0   8      478.68      493.18     33.46 o 
   9   0   8       53.05       84.53     17.48 o 
  10   0   8       20.33       54.19     15.73 o 
  11   0   8        0.01        0.00     11.49 o 
 -11   1   8        2.48        0.00      8.43 o 
 -10   1   8        9.80       17.10      9.69 o 
  -9   1   8       34.98       41.52      9.38 o 
  -8   1   8        3.53        1.46      5.84 o 
  -7   1   8        8.49       12.84      6.54 o 
  -6   1   8        0.09        0.00      5.17 o 
  -5   1   8      138.51      161.60     10.12 o 
  -4   1   8       64.36       75.24      7.21 o 
  -3   1   8      138.62      158.22      9.23 o 
  -2   1   8       35.44       29.73      5.10 o 
  -1   1   8        9.16       14.91      4.26 o 
   0   1   8      136.79      149.94     11.68 o 
   1   1   8        0.92        7.33      5.95 o 
   2   1   8      115.89      129.81     12.75 o 
   3   1   8       54.16       51.47     16.36 o 
   4   1   8       59.80       64.67     10.88 o 
   5   1   8       41.52       53.62      9.74 o 
   6   1   8        9.50       12.94      6.75 o 
   7   1   8      181.80      158.98     15.14 o 
   8   1   8       15.25        6.31      6.69 o 
   9   1   8       51.75       46.27     10.58 o 
  10   1   8        1.03        0.00      6.59 o 
  11   1   8        6.97        6.27      8.90 o 
 -11   2   8        4.30        0.00      9.57 o 
 -10   2   8        0.67       10.58      7.74 o 
  -9   2   8        5.50       13.82      7.43 o 
  -8   2   8        6.75        5.72      6.46 o 
  -7   2   8       19.98       33.45      7.99 o 
  -6   2   8       46.87       46.24     13.31 o 
  -5   2   8      168.57      174.93     12.64 o 
  -4   2   8       20.21       22.30      6.48 o 
  -3   2   8       19.09       23.15      5.16 o 
  -2   2   8        8.86        8.31      4.19 o 
  -1   2   8      116.31      128.06     17.29 o 
   0   2   8      209.14      221.03     12.07 o 
   1   2   8        8.52       17.51      6.84 o 
   2   2   8      281.46      303.24     17.17 o 
   3   2   8        0.07        0.00      5.37 o 
   4   2   8      114.90      147.07     14.36 o 
   5   2   8     1188.68     1253.68     34.92 o 
   6   2   8        7.86        0.00      6.54 o 
   7   2   8      177.55      150.94     23.41 o 
   8   2   8        0.01        0.08      6.52 o 
   9   2   8        2.93        7.62     11.86 o 
  10   2   8        1.75        0.00      8.86 o 
  11   2   8        0.06        2.79      7.63 o 
 -11   3   8        0.46        0.84      8.71 o 
 -10   3   8       15.46        0.00      7.32 o 
  -9   3   8       14.16        3.50      7.18 o 
  -8   3   8        1.13        0.00      6.06 o 
  -7   3   8        3.71        9.76      6.10 o 
  -6   3   8       47.26       58.16     10.03 o 
  -5   3   8       63.03       61.82      8.81 o 
  -4   3   8       23.71       23.64      6.48 o 
  -3   3   8        0.15        0.00      3.50 o 
  -2   3   8        3.66        6.28      4.07 o 
  -1   3   8       15.64        5.57      4.21 o 
   0   3   8        2.21        0.00      3.76 o 
   1   3   8      388.20      408.56     18.84 o 
   2   3   8       99.03       88.86     11.14 o 
   3   3   8       74.41       82.58     11.27 o 
   4   3   8     1359.53     1450.58     37.43 o 
   5   3   8      826.81      832.33     34.21 o 
   6   3   8        3.96        0.00      5.94 o 
   7   3   8      324.75      299.65     30.34 o 
   8   3   8        6.58        0.00      5.35 o 
   9   3   8      110.26      114.27     15.35 o 
  10   3   8        1.15        0.00      7.80 o 
  11   3   8        0.64        6.45      7.62 o 
 -11   4   8       34.63       34.73     10.73 o 
 -10   4   8       23.00       16.84      8.33 o 
  -9   4   8        0.22        7.36      7.37 o 
  -8   4   8       40.27       32.42      9.97 o 
  -7   4   8        2.40        0.00      5.17 o 
  -6   4   8        0.37        1.11      5.46 o 
  -5   4   8        0.47        2.74      5.28 o 
  -4   4   8       33.08       37.95      8.07 o 
  -3   4   8      121.55      115.56      8.59 o 
  -2   4   8       59.44       51.80      6.54 o 
  -1   4   8      164.48      150.46      9.37 o 
   0   4   8       38.43       47.46      5.31 o 
   1   4   8       17.99       17.68      4.87 o 
   2   4   8       43.60       51.85     13.57 o 
   3   4   8       30.67       25.49      7.59 o 
   4   4   8      903.85      940.53     30.50 o 
   5   4   8      308.79      342.72     22.22 o 
   6   4   8       24.90       26.70     14.61 o 
   7   4   8       11.90        5.36      7.18 o 
   8   4   8       27.53        6.36      7.29 o 
   9   4   8        0.26       13.76      7.88 o 
  10   4   8        6.02        0.00     14.23 o 
 -10   5   8        3.43        0.00      7.51 o 
  -9   5   8       46.36       63.94     10.67 o 
  -8   5   8        9.09        6.85      6.98 o 
  -7   5   8        8.88        6.22      6.28 o 
  -6   5   8       15.94       21.64      7.15 o 
  -5   5   8       83.99       90.55      8.54 o 
  -4   5   8       21.41       20.55      5.60 o 
  -3   5   8       24.42       14.15      5.14 o 
  -2   5   8        3.15        5.74      4.35 o 
  -1   5   8        3.86        0.54      4.58 o 
   0   5   8       71.02       61.46      8.75 o 
   1   5   8      315.54      327.49     14.37 o 
   2   5   8       10.57       10.23     11.69 o 
   3   5   8       97.52      136.02     20.54 o 
   4   5   8      846.54      843.97     29.68 o 
   5   5   8        0.71        0.00      6.55 o 
   6   5   8        3.27        1.67      9.05 o 
   7   5   8       48.95       42.21     11.11 o 
   8   5   8        9.73        7.47      7.30 o 
   9   5   8       28.72       27.78      9.88 o 
  10   5   8        0.38        5.36      7.94 o 
 -10   6   8        8.94        2.42      8.60 o 
  -9   6   8       40.45       41.49      9.95 o 
  -8   6   8       14.38       28.72      8.30 o 
  -7   6   8       40.73       32.63     19.12 o 
  -6   6   8       12.70       11.66      7.69 o 
  -5   6   8        6.42        0.00      4.77 o 
  -4   6   8        5.60        9.63      4.80 o 
  -3   6   8      182.91      190.65     10.98 o 
  -2   6   8       80.20      100.19     10.69 o 
  -1   6   8        0.67        0.00      4.96 o 
   0   6   8      140.76      137.92     13.49 o 
   1   6   8       50.99       54.95      8.67 o 
   2   6   8      253.87      226.87     13.52 o 
   3   6   8        0.12        4.87      7.12 o 
   4   6   8       19.38       12.05      5.75 o 
   5   6   8        3.66       12.55      6.68 o 
   6   6   8       75.85       74.51     12.88 o 
   7   6   8       26.59       49.02     11.13 o 
   8   6   8        0.22        0.00     10.43 o 
   9   6   8       21.64       31.54     10.35 o 
  -9   7   8       55.43       48.00     10.69 o 
  -8   7   8      105.61      147.18     14.72 o 
  -7   7   8        9.61       15.93      7.57 o 
  -6   7   8       10.39        3.88      5.68 o 
  -5   7   8       25.86       14.49      6.72 o 
  -4   7   8       43.11       59.14     10.37 o 
  -3   7   8        0.15        3.46      6.85 o 
  -2   7   8       92.22       92.41     10.76 o 
  -1   7   8       82.04       90.11     10.63 o 
   0   7   8      544.68      584.07     20.96 o 
   1   7   8      204.44      193.38     14.63 o 
   2   7   8      213.46      217.30     21.80 o 
   3   7   8       80.70       85.59     10.02 o 
   4   7   8        1.83        5.29      6.32 o 
   5   7   8       33.02       25.16     18.04 o 
   6   7   8        2.83        0.00      9.49 o 
   7   7   8        8.59       14.50      8.49 o 
   8   7   8        1.10        4.54     10.05 o 
   9   7   8        4.24        0.00      7.05 o 
  -8   8   8       84.23       89.39     15.48 o 
  -7   8   8       27.35       34.52     31.09 o 
  -6   8   8        2.50        0.00      6.36 o 
  -5   8   8        7.77        2.24      6.56 o 
  -4   8   8        0.65        0.00      5.69 o 
  -3   8   8        5.91        6.89      5.83 o 
  -2   8   8       60.68       57.71      9.50 o 
  -1   8   8      362.18      361.86     17.88 o 
   0   8   8      362.51      392.79     18.01 o 
   1   8   8       94.44      100.05     11.24 o 
   2   8   8      435.33      471.77     22.02 o 
   3   8   8       99.65       80.95     18.14 o 
   4   8   8        7.07       18.13      6.56 o 
   5   8   8       36.95       39.40      8.63 o 
   6   8   8       95.50       96.93     14.64 o 
   7   8   8       15.26       10.61     14.23 o 
   8   8   8       24.13       19.97     10.46 o 
  -7   9   8       53.91       47.03     17.65 o 
  -6   9   8        0.02       22.83      8.01 o 
  -5   9   8        2.04        0.00      6.91 o 
  -4   9   8       10.30        8.85      6.73 o 
  -3   9   8       24.21       21.99      7.66 o 
  -2   9   8      137.92      169.69     14.50 o 
  -1   9   8       12.04       16.86      7.27 o 
   0   9   8       75.94       54.40      9.41 o 
   1   9   8       82.22      111.46     17.68 o 
   2   9   8      155.92      148.61     16.35 o 
   3   9   8        0.01       12.42      7.14 o 
   4   9   8       23.98       31.82      7.98 o 
   5   9   8        0.01        2.72      6.03 o 
   6   9   8        7.71       21.80     21.16 o 
   7   9   8       28.78       57.57     13.34 o 
  -6  10   8       22.67       25.37     11.82 o 
  -5  10   8        0.28        0.00     18.79 o 
  -4  10   8        2.87        0.00      6.62 o 
  -3  10   8        5.84        0.00      6.54 o 
  -2  10   8        0.02        1.73      6.87 o 
  -1  10   8        0.13        0.57      6.40 o 
   0  10   8        0.51        0.00      6.61 o 
   1  10   8      143.31      140.33     14.18 o 
   2  10   8      138.74      115.02     19.49 o 
   3  10   8        1.98        0.00      7.86 o 
   4  10   8       14.65       10.23      7.04 o 
   5  10   8        3.73       12.05      7.65 o 
  -3  11   8        0.34       10.47      9.99 o 
  -2  11   8        0.54        0.32      8.98 o 
  -1  11   8        5.54       10.32      7.52 o 
   0  11   8       21.27       34.91      9.22 o 
   1  11   8       30.03       41.07      9.69 o 
   2  11   8       44.19       44.69     10.21 o 
   3  11   8       23.18       24.37      8.98 o 
 -11   1   9       44.89       26.78     12.42 o 
 -10   1   9       13.80       17.60     14.11 o 
  -9   1   9        1.34        0.43      7.05 o 
  -8   1   9       45.95       66.75     10.90 o 
  -7   1   9      118.83      100.55     11.85 o 
  -6   1   9       12.90       17.27      6.64 o 
  -5   1   9        0.30        1.78      5.79 o 
  -4   1   9      150.13      172.78     12.48 o 
  -3   1   9        1.67        0.00      6.55 o 
  -2   1   9        3.28        0.42      5.11 o 
  -1   1   9      402.95      395.94     16.27 o 
   0   1   9        5.59       10.52      5.34 o 
   1   1   9      133.79      108.03      9.92 o 
   2   1   9      172.09      144.80     14.21 o 
   3   1   9     1062.58     1151.94     53.94 o 
   4   1   9      662.21      748.80     29.17 o 
   5   1   9      150.32      154.01     21.16 o 
   6   1   9        0.10        1.86     10.05 o 
   7   1   9      130.27      121.24     14.74 o 
   8   1   9       35.14       29.88      9.96 o 
   9   1   9        0.00        1.82      7.80 o 
  10   1   9        0.45        0.00      7.67 o 
 -10   2   9        0.09        0.00      7.04 o 
  -9   2   9        0.65       10.33      7.69 o 
  -8   2   9        0.23        0.17      6.74 o 
  -7   2   9       13.12        7.32      6.57 o 
  -6   2   9       54.40       48.73      8.85 o 
  -5   2   9      165.19      152.77     12.58 o 
  -4   2   9      128.94      120.12     11.32 o 
  -3   2   9        5.19        0.00      4.87 o 
  -2   2   9       18.23       14.39      5.96 o 
  -1   2   9        6.14        9.47      5.55 o 
   0   2   9        0.10        0.00      4.83 o 
   1   2   9      243.29      222.91     13.76 o 
   2   2   9      474.25      469.56     21.78 o 
   3   2   9     1064.99     1125.90     33.92 o 
   4   2   9      125.76      161.43     18.92 o 
   5   2   9      181.50      243.60     18.13 o 
   6   2   9      814.39      701.96     36.08 o 
   7   2   9        5.36        0.72      6.03 o 
   8   2   9       26.75       38.58     16.36 o 
   9   2   9        4.13        0.00      9.24 o 
  10   2   9        9.20       26.22     13.73 o 
 -10   3   9        3.97        3.65      7.60 o 
  -9   3   9       23.39       24.75      8.89 o 
  -8   3   9        2.14        7.04      6.91 o 
  -7   3   9      119.03      140.78     14.52 o 
  -6   3   9       68.03       54.07      9.28 o 
  -5   3   9        0.18        5.75      7.12 o 
  -4   3   9      190.58      200.98     20.14 o 
  -3   3   9       28.18       16.80      8.43 o 
  -2   3   9        8.85       18.48      5.27 o 
  -1   3   9      194.42      193.36     13.84 o 
   0   3   9       48.78       44.28      7.65 o 
   1   3   9      253.49      260.57     14.15 o 
   2   3   9      214.66      211.37     16.28 o 
   3   3   9       12.32       12.59      7.59 o 
   4   3   9      103.33       87.78     17.29 o 
   5   3   9      323.22      313.84     26.16 o 
   6   3   9       66.21       25.97     14.23 o 
   7   3   9        0.68        5.87     10.61 o 
   8   3   9      253.16      270.57     21.84 o 
   9   3   9        4.65       14.63      7.94 o 
  10   3   9        8.20       17.48      8.80 o 
 -10   4   9        0.46        8.62      7.83 o 
  -9   4   9       18.08       22.37      8.86 o 
  -8   4   9       20.33        9.33      7.70 o 
  -7   4   9       55.93       61.71     10.09 o 
  -6   4   9       28.35       37.16      8.44 o 
  -5   4   9       16.25       19.14      6.79 o 
  -4   4   9      410.12      451.26     18.25 o 
  -3   4   9       55.89       43.03      6.54 o 
  -2   4   9        1.15        1.71      4.32 o 
  -1   4   9       42.42       30.18      5.86 o 
   0   4   9      139.63      128.19     16.08 o 
   1   4   9       30.64       26.11      5.60 o 
   2   4   9      316.30      360.78     19.42 o 
   3   4   9      289.29      297.80     45.95 o 
   4   4   9      147.74      172.51     16.23 o 
   5   4   9      252.77      243.05     18.75 o 
   6   4   9        9.92       12.29      7.26 o 
   7   4   9       35.25       32.48     15.54 o 
   8   4   9       74.69       87.17     14.03 o 
   9   4   9        3.35        0.00      6.43 o 
  -9   5   9       54.79       69.11     11.52 o 
  -8   5   9        6.86        0.00      9.06 o 
  -7   5   9       59.36       63.55     10.37 o 
  -6   5   9       12.48        1.37      8.95 o 
  -5   5   9       19.66       34.28      8.36 o 
  -4   5   9       28.36       33.10      9.38 o 
  -3   5   9       61.14       66.17      7.71 o 
  -2   5   9        3.34        4.69      4.58 o 
  -1   5   9        0.59        0.00      5.55 o 
   0   5   9        0.34        3.04      5.35 o 
   1   5   9        1.84        0.00      4.63 o 
   2   5   9        2.50        0.00      5.01 o 
   3   5   9      146.58      138.32     15.07 o 
   4   5   9       12.96       10.51      7.29 o 
   5   5   9       54.51       57.54     11.11 o 
   6   5   9       76.51       70.21     12.68 o 
   7   5   9        1.67        0.00      6.49 o 
   8   5   9       10.14       10.56      8.06 o 
   9   5   9        6.33        0.00      9.24 o 
  -9   6   9       12.95       11.18      8.28 o 
  -8   6   9        2.84       12.80      7.80 o 
  -7   6   9        3.98        7.01      7.35 o 
  -6   6   9        5.42        6.32      6.88 o 
  -5   6   9        0.32        1.36      6.04 o 
  -4   6   9       79.10       88.11     12.68 o 
  -3   6   9      151.02      144.36     12.52 o 
  -2   6   9      139.54      131.13     12.00 o 
  -1   6   9        0.88        6.23      5.56 o 
   0   6   9        0.33        2.50      5.16 o 
   1   6   9        1.92        4.14      5.50 o 
   2   6   9        5.49        0.00      6.79 o 
   3   6   9        2.23        0.00      6.15 o 
   4   6   9       77.72       74.61     17.54 o 
   5   6   9       23.61       24.45      8.99 o 
   6   6   9       15.97        6.83      8.15 o 
   7   6   9        2.28        7.76      8.15 o 
   8   6   9       12.23        9.46      8.06 o 
  -8   7   9        7.16       18.51      9.27 o 
  -7   7   9       30.61       23.59     11.16 o 
  -6   7   9        3.76        5.99      8.87 o 
  -5   7   9        1.29        9.48      9.40 o 
  -4   7   9        1.76        0.00      5.81 o 
  -3   7   9       49.43       67.68     10.12 o 
  -2   7   9       52.83       48.68      8.97 o 
  -1   7   9        0.37        0.00      5.68 o 
   0   7   9      242.42      230.57     15.84 o 
   1   7   9      573.09      560.09     21.53 o 
   2   7   9       21.42       15.23      8.39 o 
   3   7   9       40.05       38.30      8.27 o 
   4   7   9       11.30       31.17      9.99 o 
   5   7   9        0.07        5.95      6.46 o 
   6   7   9       42.16       75.61     13.29 o 
   7   7   9        6.77        1.21      6.74 o 
  -7   8   9       27.37       13.18      9.88 o 
  -6   8   9        0.16        0.71     11.61 o 
  -5   8   9       46.38       46.52      9.42 o 
  -4   8   9       12.23        8.36      6.92 o 
  -3   8   9        0.59        3.48      6.36 o 
  -2   8   9      100.33      102.12     11.94 o 
  -1   8   9       17.47       15.20      6.95 o 
   0   8   9      354.14      337.88     18.87 o 
   1   8   9        0.41        0.00      5.76 o 
   2   8   9        0.01        0.00      6.04 o 
   3   8   9       37.09       29.76     12.49 o 
   4   8   9       11.77       12.60     11.71 o 
   5   8   9       43.99       37.36     11.50 o 
   6   8   9        0.61        1.06      8.04 o 
  -6   9   9        8.45       14.91     10.65 o 
  -5   9   9        0.96        0.00      6.93 o 
  -4   9   9        8.98       14.44      7.58 o 
  -3   9   9       12.24       15.81      7.90 o 
  -2   9   9       22.92       26.59     13.16 o 
  -1   9   9      145.02      149.32     14.50 o 
   0   9   9        1.37        1.80      6.29 o 
   1   9   9        4.27        8.93     11.58 o 
   2   9   9       20.45       20.76      7.80 o 
   3   9   9        5.09        0.00      7.44 o 
   4   9   9        0.08        9.62      7.12 o 
   5   9   9       25.50       16.70     14.86 o 
  -3  10   9       41.49       54.90     13.91 o 
  -2  10   9       31.70       19.74      8.59 o 
  -1  10   9       88.59       98.71     12.81 o 
   0  10   9        8.74        6.58      7.34 o 
   1  10   9       24.57       19.80      8.23 o 
   2  10   9        5.42        7.58      6.84 o 
   3  10   9       32.76       16.18      8.55 o 
  -9   0  10        0.38       23.22     14.86 o 
  -8   0  10      203.96      255.95     31.96 o 
  -7   0  10        2.96       14.98     13.86 o 
  -6   0  10        9.20       19.23     13.86 o 
  -5   0  10       15.09       10.49     11.74 o 
  -4   0  10        5.03        2.12      9.99 o 
  -3   0  10        4.91        8.12     10.86 o 
  -2   0  10        8.62        5.37     10.61 o 
  -1   0  10        7.91        0.00      7.24 o 
   0   0  10        0.15        0.00      8.24 o 
   1   0  10      441.13      426.26     30.71 o 
   2   0  10      379.64      345.60     29.84 o 
   3   0  10       61.92       95.27     19.23 o 
   4   0  10       47.94       56.43     17.85 o 
   5   0  10      154.15      218.12     27.97 o 
   6   0  10        7.46       14.73     12.99 o 
   7   0  10       21.57       11.99     12.61 o 
   8   0  10        0.01        5.87     10.24 o 
   9   0  10        3.02       10.86     12.24 o 
  -9   1  10       19.10       41.34     12.85 o 
  -8   1  10        9.61       16.06     10.30 o 
  -7   1  10        0.71        7.12     12.49 o 
  -6   1  10       18.06       28.40      9.72 o 
  -5   1  10        1.75       11.19      8.12 o 
  -4   1  10        0.09        0.00      6.99 o 
  -3   1  10       23.28        4.86      7.43 o 
  -2   1  10       11.28       23.94      9.00 o 
  -1   1  10       83.82       78.76     11.77 o 
   0   1  10       12.62        5.75      9.61 o 
   1   1  10       31.38       35.51      9.48 o 
   2   1  10      253.95      230.58     17.96 o 
   3   1  10        4.41        0.00      9.49 o 
   4   1  10       12.88        3.14      8.43 o 
   5   1  10       99.79      112.92     15.06 o 
   6   1  10       80.99       90.83     13.95 o 
   7   1  10        4.48        0.72      7.63 o 
   8   1  10       22.52       23.54     10.28 o 
   9   1  10        5.61        6.19      9.35 o 
  -9   2  10        7.30        5.19      8.15 o 
  -8   2  10       15.93       11.13      7.97 o 
  -7   2  10        2.03        0.00      6.39 o 
  -6   2  10        0.26        6.90      6.72 o 
  -5   2  10       20.23       25.85      7.79 o 
  -4   2  10       43.15       43.11      8.67 o 
  -3   2  10       77.01       53.05     15.72 o 
  -2   2  10       11.51        0.00      6.53 o 
  -1   2  10       13.06        8.76      5.54 o 
   0   2  10        7.57       15.20      5.74 o 
   1   2  10      452.37      486.55     18.47 o 
   2   2  10      798.25      831.08     30.50 o 
   3   2  10       32.65       32.76      9.88 o 
   4   2  10       88.11       96.64     16.92 o 
   5   2  10       23.20       40.17     10.47 o 
   6   2  10       18.19       26.62     11.55 o 
   7   2  10        2.39       17.35     14.23 o 
   8   2  10        0.71        2.62     12.74 o 
   9   2  10       44.29       68.30     21.10 o 
  -9   3  10        3.27        0.00      7.88 o 
  -8   3  10        2.31        5.85      7.36 o 
  -7   3  10        3.95        0.00      6.71 o 
  -6   3  10        0.01        0.00      5.91 o 
  -5   3  10        1.97        0.00      5.69 o 
  -4   3  10       25.06       30.76      8.02 o 
  -3   3  10       46.08       27.03      6.94 o 
  -2   3  10      165.65      153.81     12.65 o 
  -1   3  10       27.35       43.61      7.85 o 
   0   3  10        0.25        2.17      5.43 o 
   1   3  10      811.12      789.18     23.66 o 
   2   3  10      341.20      321.67     20.60 o 
   3   3  10       27.23       38.97     11.42 o 
   4   3  10      275.46      277.18     33.71 o 
   5   3  10        3.85        7.99     11.74 o 
   6   3  10       18.01       19.98     13.73 o 
   7   3  10        3.32        0.00     11.24 o 
   8   3  10       16.30        8.83     19.60 o 
   9   3  10        4.51       14.67      9.51 o 
  -9   4  10        2.88        4.62      8.03 o 
  -8   4  10        1.06        0.00      8.83 o 
  -7   4  10       10.47        6.83      8.28 o 
  -6   4  10       15.82       10.51      7.45 o 
  -5   4  10        0.78        5.19      6.48 o 
  -4   4  10       19.94        7.78      6.53 o 
  -3   4  10        6.68        0.00      5.03 o 
  -2   4  10       23.19       30.57      6.08 o 
  -1   4  10       59.62       55.61      7.38 o 
   0   4  10        4.55        9.63      5.62 o 
   1   4  10      269.47      292.38     20.60 o 
   2   4  10       38.33       15.36     13.61 o 
   3   4  10       15.56        9.96     11.74 o 
   4   4  10       87.97       74.66     12.78 o 
   5   4  10       29.35       24.25      9.03 o 
   6   4  10        0.06        7.44      7.50 o 
   7   4  10        2.88        3.02      8.01 o 
   8   4  10        3.67        0.00      6.80 o 
  -8   5  10       20.77       41.46     11.63 o 
  -7   5  10        0.50        0.00      8.05 o 
  -6   5  10       31.13       23.34      8.35 o 
  -5   5  10        0.54        4.36      6.95 o 
  -4   5  10       20.48       16.99      7.29 o 
  -3   5  10        2.69        0.00      5.70 o 
  -2   5  10       12.07       10.21      6.06 o 
  -1   5  10        5.93        9.51      5.91 o 
   0   5  10       30.78       27.55      7.87 o 
   1   5  10       92.77       94.46     13.93 o 
   2   5  10        1.10        0.00     10.36 o 
   3   5  10        8.22       12.45      8.01 o 
   4   5  10       14.35        2.18      6.89 o 
   5   5  10       30.33       15.51      8.27 o 
   6   5  10        7.27       12.56      8.40 o 
   7   5  10       22.94       31.37     10.99 o 
   8   5  10       17.24       21.14      9.57 o 
  -7   6  10        0.00        2.96      7.67 o 
  -6   6  10        3.44        0.00     11.91 o 
  -5   6  10        3.76        0.00     14.55 o 
  -4   6  10        0.08        5.06      8.25 o 
  -3   6  10        0.42        0.00      6.19 o 
  -2   6  10        3.18        1.08      6.92 o 
  -1   6  10       20.24        6.30      6.15 o 
   0   6  10        4.54        2.44      5.95 o 
   1   6  10        6.96        1.88      6.18 o 
   2   6  10        0.02        2.36      7.29 o 
   3   6  10       50.98       73.91     21.97 o 
   4   6  10       89.71      103.25     15.03 o 
   5   6  10        1.51        5.13      8.14 o 
   6   6  10       22.70       35.83     10.83 o 
   7   6  10        0.17        2.65     10.92 o 
  -6   7  10        0.17        0.00     13.48 o 
  -5   7  10       55.69       57.26     12.92 o 
  -4   7  10       11.61        1.83      8.24 o 
  -3   7  10      107.19      116.70     12.74 o 
  -2   7  10       44.85       54.66     20.74 o 
  -1   7  10       53.87       47.39     12.87 o 
   0   7  10        8.38        8.33      7.17 o 
   1   7  10        0.58        6.48      6.31 o 
   2   7  10       30.81       34.81      9.15 o 
   3   7  10        1.27        1.37     13.36 o 
   4   7  10        0.02        7.12     13.73 o 
   5   7  10        1.71       11.05     10.74 o 
   6   7  10        3.56        0.00      7.68 o 
  -5   8  10       30.60       32.20     12.05 o 
  -4   8  10      125.56      139.48     14.74 o 
  -3   8  10       84.00       75.39     11.53 o 
  -2   8  10        3.49       13.60      8.97 o 
  -1   8  10      134.82      136.41     22.50 o 
   0   8  10       45.19       27.32      8.58 o 
   1   8  10        0.00        0.00      7.21 o 
   2   8  10        9.02        4.36      7.47 o 
   3   8  10       41.07       14.01     10.42 o 
   4   8  10        0.23        0.00     12.86 o 
   5   8  10       41.32       26.58     16.11 o 
  -3   9  10       41.71       42.28      9.90 o 
  -2   9  10        4.64        9.09      7.89 o 
  -1   9  10      218.00      213.81     17.30 o 
   0   9  10        2.59       14.32      7.27 o 
   1   9  10       44.14       36.29      9.78 o 
   2   9  10        0.00       12.75      7.53 o 
  -8   1  11        0.04        0.00      9.25 o 
  -7   1  11        5.48        9.07      9.56 o 
  -6   1  11        5.26        0.00      8.60 o 
  -5   1  11        2.88        1.94      8.86 o 
  -4   1  11       45.04       47.08     11.52 o 
  -3   1  11        4.57        9.36      8.12 o 
  -2   1  11        5.01        5.19      7.19 o 
  -1   1  11      244.40      278.49     20.10 o 
   0   1  11     1100.52     1176.43     46.20 o 
   1   1  11      220.43      227.46     18.85 o 
   2   1  11      134.41      148.63     16.38 o 
   3   1  11       19.57       19.26      9.35 o 
   4   1  11       78.57      108.43     19.05 o 
   5   1  11       29.15       44.83     18.29 o 
   6   1  11        5.56       11.24     10.74 o 
   7   1  11        0.12        4.74      8.63 o 
  -8   2  11       33.12       21.84     11.90 o 
  -7   2  11       16.58        3.97      9.80 o 
  -6   2  11       13.33        4.22     14.17 o 
  -5   2  11        0.23        0.00      7.93 o 
  -4   2  11       13.56       28.41     17.04 o 
  -3   2  11        5.01        0.76      6.99 o 
  -2   2  11       88.88       92.94     13.35 o 
  -1   2  11      220.12      234.90     18.98 o 
   0   2  11      105.82      110.55     14.74 o 
   1   2  11       19.81       18.25      8.69 o 
   2   2  11       51.98       28.13     17.67 o 
   3   2  11      296.35      319.85     21.94 o 
   4   2  11        0.50       10.27     11.16 o 
   5   2  11        4.14       30.37     11.70 o 
   6   2  11       11.36        0.00      9.74 o 
   7   2  11       25.93       30.34     18.73 o 
  -7   3  11        9.44       10.53      9.57 o 
  -6   3  11        1.32        0.00     12.67 o 
  -5   3  11        2.08        6.64      7.00 o 
  -4   3  11       20.00       20.29      7.84 o 
  -3   3  11        0.18        0.00      8.08 o 
  -2   3  11       44.46       70.22     10.13 o 
  -1   3  11       33.13       27.23     13.21 o 
   0   3  11       50.62       47.25      8.93 o 
   1   3  11       34.16       17.69     11.16 o 
   2   3  11      387.46      427.72     24.39 o 
   3   3  11      193.71      199.02     27.97 o 
   4   3  11        7.71        4.62     15.48 o 
   5   3  11       67.80       75.91     21.48 o 
   6   3  11        6.91        0.00     11.74 o 
   7   3  11        6.02        9.92      8.51 o 
  -7   4  11       56.54       62.73     19.02 o 
  -6   4  11        6.20        1.32      7.16 o 
  -5   4  11        0.79        6.80      7.49 o 
  -4   4  11        0.77        0.00      6.10 o 
  -3   4  11       17.04       32.09      8.25 o 
  -2   4  11        7.86        6.04      6.13 o 
  -1   4  11       18.70       22.52      7.19 o 
   0   4  11      128.42      124.06     15.80 o 
   1   4  11       57.94       46.17     11.43 o 
   2   4  11       57.14       52.75     11.64 o 
   4   4  11       12.24       18.54      9.28 o 
   5   4  11      183.84      226.07     21.30 o 
   6   4  11        0.08        2.48      7.46 o 
  -6   5  11        0.85        0.00      8.27 o 
  -5   5  11        4.22       18.58      8.04 o 
  -4   5  11        5.80        0.94      6.52 o 
  -3   5  11        0.27        2.70      8.05 o 
  -2   5  11       20.68       16.56      9.43 o 
  -1   5  11       14.49       11.19      6.85 o 
   0   5  11        5.24        0.00      7.19 o 
   1   5  11        0.26        0.80     16.11 o 
   2   5  11       72.73       71.13     12.96 o 
   3   5  11       12.93        0.00     16.48 o 
   4   5  11        2.02        0.00     13.23 o 
   5   5  11        0.50        7.43      8.45 o 
   6   5  11       36.17       31.40     10.98 o 
  -5   6  11        5.29        7.47      9.48 o 
  -4   6  11        0.75        0.00      7.59 o 
  -3   6  11       22.76       15.09      9.86 o 
  -2   6  11       16.51       18.10     10.49 o 
  -1   6  11        5.84       12.15      7.33 o 
   0   6  11       12.32        7.93      7.23 o 
   1   6  11       11.55        7.57     11.86 o 
   2   6  11       35.02       41.42     11.02 o 
   3   6  11       14.01        1.87     17.60 o 
   4   6  11        6.76        0.00     13.48 o 
   5   6  11        2.99        6.64      8.40 o 
  -4   7  11        7.51        0.00     10.74 o 
  -3   7  11      220.63      218.23     21.92 o 
  -2   7  11      124.91      128.49     14.00 o 
  -1   7  11        4.01        0.00      7.92 o 
   0   7  11        0.02        7.88      7.95 o 
   1   7  11        3.76        8.08      7.31 o 
   2   7  11        0.01        0.00      8.62 o 
   3   7  11       13.37       23.57     11.29 o 
  -1   8  11        0.20        2.83      8.44 o 
   0   8  11       30.79       23.81     14.43 o 
   1   8  11       35.79       39.92      9.85 o 
  -6   0  12        1.36        0.00     12.61 o 
  -5   0  12        0.36        6.49     12.61 o 
  -4   0  12       20.52        0.00     10.86 o 
  -3   0  12       55.55       39.70     16.61 o 
  -2   0  12       51.64       41.58     16.36 o 
  -1   0  12      497.37      501.67     37.58 o 
   0   0  12        9.28       24.47     14.73 o 
   1   0  12        7.20       11.49     12.36 o 
   2   0  12        3.92        0.00     10.99 o 
   3   0  12       54.74       41.58     16.98 o 
   4   0  12       18.85       24.22     21.48 o 
   5   0  12       10.94       10.61     16.98 o 
   6   0  12       10.87       34.09     19.60 o 
  -6   1  12        6.67        1.96      9.76 o 
  -5   1  12        2.52        0.00      8.30 o 
  -4   1  12        9.06        6.95      9.26 o 
  -3   1  12        0.08        0.00     10.18 o 
  -2   1  12      226.12      262.18     23.29 o 
  -1   1  12       99.99      116.73     15.64 o 
   0   1  12      118.04      169.02     18.36 o 
   1   1  12       20.40        0.00     18.85 o 
   2   1  12       28.18       45.60     19.66 o 
   3   1  12       10.55        9.27     21.29 o 
   4   1  12        5.07       37.89     16.69 o 
   5   1  12       18.26       42.71     15.36 o 
  -6   2  12       21.62       33.54     16.73 o 
  -5   2  12       23.27       18.30     10.19 o 
  -4   2  12        1.70        0.00     10.92 o 
  -3   2  12        6.05        2.45      8.25 o 
  -2   2  12      200.62      196.33     19.22 o 
  -1   2  12      172.81      146.63     17.26 o 
   0   2  12       22.67       28.93     10.72 o 
   1   2  12        2.20        5.59      8.97 o 
   2   2  12       12.32        1.51     11.05 o 
   3   2  12        0.01        0.00      8.60 o 
   4   2  12       15.63       22.28     15.51 o 
   5   2  12        0.01       19.48     18.35 o 
  -5   3  12       16.87       18.83     15.67 o 
  -4   3  12        0.99       17.80     10.44 o 
  -3   3  12       16.63       25.30     10.41 o 
  -2   3  12      163.53      182.63     19.11 o 
  -1   3  12       81.59       60.63     17.60 o 
   0   3  12       12.40       17.98      9.80 o 
   1   3  12       37.40       13.36     14.11 o 
   2   3  12       31.54       32.96     17.11 o 
   3   3  12        4.29        0.62     12.11 o 
   4   3  12        5.83        0.00     20.85 o 
   5   3  12       17.21       19.23     17.48 o 
  -5   4  12        0.01        2.80     16.42 o 
  -4   4  12       25.71       21.74     10.95 o 
  -3   4  12        0.54        0.59      8.49 o 
  -2   4  12       26.46        8.86     13.98 o 
  -1   4  12        1.46        0.00     12.99 o 
   0   4  12        8.27       14.61     14.36 o 
   1   4  12       99.75      112.82     16.37 o 
   2   4  12        3.58        4.06      9.07 o 
   3   4  12        9.45       34.77     13.47 o 
   4   4  12        2.35        3.50     19.48 o 
  -3   5  12        4.92        0.57      8.76 o 
  -2   5  12        3.58        6.50      8.85 o 
  -1   5  12        4.43        1.84      8.89 o 
   0   5  12        8.63       27.24     10.67 o 
   1   5  12        5.21       15.67     10.68 o 
   2   5  12       30.49       27.50     13.80 o 
   3   5  12        1.82       12.96     10.90 o 
  -1   6  12        3.54        4.30      9.40 o 
   0   6  12       17.85       31.50     10.88 o 
   1   6  12       39.92       35.71     11.99 o 
  -3   1  13      411.81      394.05     37.83 o 
  -2   1  13       13.03       10.86      9.86 o 
  -1   1  13       28.44       32.51     10.86 o 
   0   1  13        0.60        2.27      9.34 o 
   1   1  13       39.40       42.50     12.80 o 
   2   1  13        5.02        3.60      9.99 o 
  -2   2  13       29.64       27.99     11.59 o 
  -1   2  13       21.15       25.30     11.36 o 
   0   2  13       23.56       28.60     11.61 o 
   1   2  13        0.89       11.92     11.36 o 
                                                 
